# Supplementary material for: Molecular Analysis of 14-3-3 Genes in Citrus sinensis and Their Responses to Different Stresses
Source: Int J Mol Sci. 2021 Jan 8;22(2):568. doi: 10.3390/ijms22020568 (PMC7826509; doi:10.3390/ijms22020568)
Supplement: Supplementary file 1 [file ijms-22-00568-s001.zip]

Archive with 5 entries (5 files):
- Figure S1. CitGF14s sequence alignment and protein homology modeling.docx
- Table S2. 14-3-3s Co-expressed genes.xlsx
- Table S3. Domain-based  14-3-3s PPI network.xlsx
- Table S4. Gene specific primers.xlsx
- Table S1. Cis-acting regulatory elements.docx
