# Supplementary material for: Molecular Analysis of 14-3-3 Genes in Citrus sinensis and Their Responses to Different Stresses
Source: Int J Mol Sci. 2021 Jan 8;22(2):568. doi: 10.3390/ijms22020568 (PMC7826509; doi:10.3390/ijms22020568)
Supplement: Supplementary file 1 [file ijms-22-00568-s001.zip › Table S2. 14-3-3s Co-expressed genes.xlsx]

## Sheet: Table S2. CitGF14a
Table S2. 14-3-3s Co-expressed genes
CitGF14a
Rank	Target	symbol	Function	PCC	Citrus	Csin	Fruit	Stress	Leaf
1	Cit.9750.1.S1_s_at	GRF9	Function_At: GRF9 (GENERAL REGULATORY FACTOR 9)	0.92	1	1	1	1	1
			Function_Cs: 14-3-3-like protein D
			Psort: NUC,CYT,PLA
			Best At match: AT2G42590
			Best Cs match: Cs2g04850.1
2	Cit.29407.1.S1_s_at	VTC1	Function_At: CYT1 (CYTOKINESIS DEFECTIVE 1)	0.78	3	127	21	219	1164
			Function_Cs: Mannose-1-phosphate guanyltransferase beta, putative
			Psort: CHL,VAC,MIT
			Best At match: AT2G39770
			Best Cs match: Cs7g31960.1
3	Cit.12407.1.S1_s_at	UBC22	Function_At: UBC22 (ubiquitin-conjugating enzyme 22)	0.78	4	14	154	36	246
			Function_Cs: Ubiquitin-conjugating enzyme E2 22
			Psort: CHL,CYT,NUC
			Best At match: AT5G05080
			Best Cs match: Cs6g16150.2
4	Cit.30523.1.S1_s_at	ROC7	Function_At: ROC7	0.77	8	1416	18	235	1171
			Function_Cs: Peptidyl-prolyl cis-trans isomerase (Fragment)
			Psort: CYT,CHL,END
			Best At match: AT5G58710
			Best Cs match: Cs8g20210.1
5	Cit.14488.1.S1_at	ARLA1C	Function_At: ATARLA1C (ADP-ribosylation factor-like A1C)	0.74	9	618	55	9	1013
			Function_Cs: ADP-ribosylation factor-like protein 8A
			Psort: CYT,PLA,NUC
			Best At match: AT3G49870
			Best Cs match: Cs1g21530.1
6	Cit.31752.1.S1_s_at	TMP-A	Function_At: PIP1B (NAMED PLASMA MEMBRANE INTRINSIC PROTEIN 1B)	0.73	10	139	166	270	57
			Function_Cs: Putative uncharacterized protein Sb04g032430
			Psort: PLA,NUC,VAC
			Best At match: AT2G45960
			Best Cs match: Cs5g03460.2
6	Cit.6463.1.S1_at	NA	Function_At: FUNCTIONS IN: molecular_function unknown	0.75	10	32	59	456	1051
			Function_Cs: Membrane protein involved in ER to Golgi transport (ISS)
			Psort: NUC,PLA,CYT
			Best At match: AT5G23550
			Best Cs match: Cs1g19550.1
7	Cit.24703.1.S1_s_at	lesion inducing	Function_At: lesion inducing protein-related	0.73	11	621	165	99	14
			Function_Cs: Putative uncharacterized protein Sb01g046980
			Psort: CHL,MIT,PLA
			Best At match: AT1G04340
			Best Cs match: Cs9g08950.1
8	Cit.14113.1.S1_s_at	peroxidase	Function_At: peroxidase, putative	0.8	12	142	14	69	3099
			Function_Cs: Peroxidase 63
			Psort: CHL,CYT,NUC
			Best At match: AT5G40150
			Best Cs match: Cs6g20170.1
9	Cit.40194.1.S1_s_at	IAA9	Function_At: IAA9 (INDOLE-3-ACETIC ACID INDUCIBLE 9)	0.74	13	1705	28	2093	1965
			Function_Cs: Indole-3-acetic acid inducible 9 (Fragment)
			Psort: NUC,MIT,CHL
			Best At match: AT5G65670
			Best Cs match: Cs3g16750.1
10	Cit.20549.1.S1_s_at	ADF4	Function_At: ADF4 (ACTIN DEPOLYMERIZING FACTOR 4)	0.71	19	22	211	1016	21672
			Function_Cs: Actin-depolymerizing factor 2
			Psort: CYT,NUC,MIT
			Best At match: AT5G59890
			Best Cs match: Cs7g28810.1
11	Cit.954.1.S1_s_at	GRF9	Function_At: GRF9 (GENERAL REGULATORY FACTOR 9)	0.77	20	687	6	112	126
			Function_Cs: Putative uncharacterized protein
			Psort: NUC,CYT,PLA
			Best At match: AT2G42590
			Best Cs match: Cs2g15550.1
12	Cit.15596.1.S1_at	NA	Function_At: unknown protein	0.71	22	45	116	400	2067
			Function_Cs: Putative uncharacterized protein Sb04g005690
			Psort: MIT,PLA,EXC
			Best At match: AT2G12400
			Best Cs match: Cs4g01060.2
13	Cit.4022.1.S1_s_at	acid phosphatase survival SurE	Function_At: acid phosphatase survival protein SurE, putative	0.71	23	11	430	128	2620
			Function_Cs: 5'-nucleotidase surE
			Psort: NUC,CHL,PLA
			Best At match: AT1G72880
			Best Cs match: Cs1g18080.2
14	Cit.1713.1.S1_s_at	ACOS5	Function_At: ACOS5 (ACYL-COA SYNTHETASE 5)	0.72	25	60	364	160	79
			Function_Cs: NA
			Psort: NUC,CHL,PLA
			Best At match: AT1G62940
			Best Cs match: orange1.1t00458.1
15	Cit.29500.1.S1_s_at	Ras-related GTP-binding	Function_At: Ras-related GTP-binding family protein	0.7	26	5	790	37	712
			Function_Cs: Ras-related protein RABE1c
			Psort: PLA,CYT,CHL
			Best At match: AT5G59840
			Best Cs match: Cs8g17980.1
16	Cit.1645.1.S1_s_at	PME1	Function_At: ATPME1	0.7	28	83	532	50	5907
			Function_Cs: Pectinesterase 3
			Psort: NUC,CHL,PLA
			Best At match: AT1G53840
			Best Cs match: Cs1g16560.1
17	Cit.32955.1.S1_at	ROPGEF1	Function_At: ROPGEF1	0.7	30	683	470	489	1128
			Function_Cs: Ropgefa ROP GTPase guanyl-nucleotide exchange factor, PRONE domain-containing (Fragment)
			Psort: CHL,PLA,CYT
			Best At match: AT4G38430
			Best Cs match: Cs8g01920.1
18	Cit.15560.1.S1_s_at	zinc finger	Function_At: zinc finger (C3HC4-type RING finger) family protein	0.7	31	1023	253	235	71
			Function_Cs: RING-H2 finger protein ATL11
			Psort: NUC,CHL,VAC
			Best At match: AT5G20885
			Best Cs match: Cs4g06540.1
19	Cit.1047.1.S1_s_at	PFK5	Function_At: PFK5 (PHOSPHOFRUCTOKINASE 5)	0.7	32	2613	36	164	1163
			Function_Cs: Rapid alkalinization factor preproprotein (Precursor)
			Psort: CHL,NUC,MIT
			Best At match: AT2G22480
			Best Cs match: Cs9g04440.1
20	Cit.30701.1.S1_s_at	CCH	Function_At: heavy-metal-associated domain-containing protein / copper chaperone (CCH)-related	0.7	33	490	244	724	14678
			Function_Cs: Heavy-metal-associated domain-containing protein, putative, expressed
			Psort: CHL,NUC,CYT
			Best At match: AT4G39700
			Best Cs match: Cs1g01860.1
21	Cit.8806.1.S1_s_at	NA	Function_At: unknown protein	0.71	34	808	38	2959	8533
			Function_Cs: Putative uncharacterized protein Sb04g004600
			Psort: MIT,CHL,PLA
			Best At match: AT5G04550
			Best Cs match: Cs5g22180.1
21	Cit.34765.1.S1_at	ARL1	Function_At: ARF3 (ADP-RIBOSYLATION FACTOR 3)	0.7	34	238	477	126	5394
			Function_Cs: Singapore isolate B (sub-type 7) whole genome shotgun sequence assembly, scaffold_3
			Psort: GOL,END,CYT
			Best At match: AT2G24765
			Best Cs match: Cs4g02930.1
21	Cit.40083.1.S1_s_at	NA	Function_At: unknown protein	0.73	34	760	22	3616	2690
			Function_Cs: Putative uncharacterized protein 1G01 (Fragment)
			Psort: PLA,CHL,CYT
			Best At match: AT4G27435
			Best Cs match: Cs1g06830.1
22	Cit.32476.1.S1_at	ARL1	Function_At: ARF3 (ADP-RIBOSYLATION FACTOR 3)	0.69	36	1337	106	710	7331
			Function_Cs: ADP-ribosylation factor 1
			Psort: GOL,END,CHL
			Best At match: AT2G24765
			Best Cs match: Cs7g06850.1
23	Cit.30244.1.S1_at	NA	Function_At: NA	0.69	39	4737	91	559	10167
			Function_Cs: Uncharacterized protein ynbD
			Psort: CHL,NUC,PLA
			Best At match: 0
			Best Cs match: Cs7g20380.1
24	Cit.10561.1.S1_s_at	UER1	Function_At: NRS/ER (NUCLEOTIDE-RHAMNOSE SYNTHASE/EPIMERASE-REDUCTASE)	0.69	40	132	376	234	496
			Function_Cs: Putative uncharacterized protein Sb50 (Fragment)
			Psort: NUC,CYT,CHL
			Best At match: AT1G63000
			Best Cs match: Cs5g10110.1
25	Cit.3251.1.S1_s_at	ISI1	Function_At: ISI1 (IMPAIRED SUCROSE INDUCTION 1)	0.69	41	20	628	547	778
			Function_Cs: Putative uncharacterized protein OSJNBb0018B10.18
			Psort: NUC,PLA,CYT
			Best At match: AT4G27750
			Best Cs match: orange1.1t01259.1
26	Cit.13281.1.S1_s_at	acid phosphatase class B	Function_At: acid phosphatase class B family protein	0.69	42	695	408	487	827
			Function_Cs: Putative uncharacterized protein Sb09g005960
			Psort: CHL,MIT,NUC
			Best At match: AT4G29260
			Best Cs match: Cs4g13000.2
27	Cit.37381.1.S1_s_at	IAA8	Function_At: IAA8	0.72	44	1545	3	6989	6464
			Function_Cs: Auxin-responsive protein IAA8
			Psort: NUC,CHL,PLA
			Best At match: AT2G22670
			Best Cs match: Cs1g15390.1
28	Cit.21830.1.S1_s_at	lipase	Function_At: phospholipase/carboxylesterase family protein	0.69	45	225	663	1244	3177
			Function_Cs: Acyl-protein thioesterase 2
			Psort: NUC,PLA,MIT
			Best At match: AT5G20060
			Best Cs match: Cs4g17410.1
29	Cit.39043.1.S1_at	nuclease	Function_At: 3'-5' exonuclease domain-containing protein	0.68	46	280	136	880	481
			Function_Cs: Chromosome undetermined scaffold_90, whole genome shotgun sequence
			Psort: CHL,NUC,CYT
			Best At match: AT5G24340
			Best Cs match: orange1.1t01265.1
30	Cit.21314.1.S1_s_at	AtHSBP	Function_At: FUNCTIONS IN: molecular_function unknown	0.73	47	85	5	3194	381
		HSBP	Function_Cs: NA
			Psort: NUC,CHL,CYT
			Best At match: AT4G15802
			Best Cs match: Cs5g32910.1
30	Cit.5101.1.S1_s_at	glycosyl transferase 1	Function_At: glycosyl transferase family 1 protein	0.68	47	2724	158	837	14392
			Function_Cs: Uncharacterized glycosyltransferase MJ1607
			Psort: NUC,PLA,CYT
			Best At match: AT3G15940
			Best Cs match: Cs1g14130.1
31	Cit.2437.1.S1_at	PRF5	Function_At: PRF5 (PROFILIN5)	0.68	48	2815	183	378	211
			Function_Cs: Profilin
			Psort: CSK,PLA,CYT
			Best At match: AT2G19770
			Best Cs match: Cs4g12970.1
32	Cit.3242.1.S1_s_at	PP2A-3	Function_At: PP2A-3 (PROTEIN PHOSPHATASE 2A-3)	0.68	50	458	98	5642	38
			Function_Cs: Serine/threonine protein phosphatase 2A, catalytic subunit, putative
			Psort: CYT,NUC,END
			Best At match: AT3G58500
			Best Cs match: Cs6g12850.1
33	Cit.7410.1.S1_at	NA	NA	0.68	54	3552	54	2338	6224
33	Cit.10034.1.S1_s_at	RSW1	Function_At: CESA1 (CELLULOSE SYNTHASE 1)	0.69	54	1281	56	2662	13677
			Function_Cs: Probable cellulose synthase A catalytic subunit 1 [UDP-forming]
			Psort: NUC,MIT,PLA
			Best At match: AT4G32410
			Best Cs match: Cs7g05150.3
34	Cit.35659.1.S1_at	NA	Function_At: FUNCTIONS IN: molecular_function unknown	0.68	57	193	421	835	1742
			Function_Cs: Probable acetyltransferase NSI
			Psort: NUC,PLA,CHL
			Best At match: AT2G40815
			Best Cs match: Cs7g29330.1
35	Cit.25162.1.S1_at	calcineurin B subunit	Function_At: calcineurin B subunit-related	0.68	58	102	742	80	1918
			Function_Cs: Lysophosphatidylcholine acyltransferase / lyso-PAF acetyltransferase
			Psort: NUC,CHL,CYT
			Best At match: AT2G45670
			Best Cs match: orange1.1t00279.1
36	Cit.30455.1.S1_s_at	NA	Function_At: NA	0.68	59	2127	205	236	11971
			Function_Cs: NA
			Psort: NUC,CHL,CYT
			Best At match: 0
			Best Cs match: Cs2g20010.1
37	Cit.11389.1.S1_at	SCAMP	Function_At: secretory carrier membrane protein (SCAMP) family protein	0.68	61	406	86	1283	9006
			Function_Cs: Secretory carrier membrane protein family protein
			Psort: MIT,CYT,END
			Best At match: AT1G32050
			Best Cs match: Cs3g08470.2
38	Cit.27971.1.S1_s_at	kinase	Function_At: protein kinase family protein	0.7	63	117	128	1397	882
			Function_Cs: Serine/threonine-protein kinase PBS1
			Psort: PLA,MIT,CHL
			Best At match: AT5G18610
			Best Cs match: Cs7g27930.1
38	Cit.15115.1.S1_at	tRNA syn	Function_At: seryl-tRNA synthetase / serine--tRNA ligase	0.68	63	734	109	1137	12578
			Function_Cs: Chromosome undetermined SCAF6172, whole genome shotgun sequence
			Psort: MIT,NUC,CHL
			Best At match: AT5G27470
			Best Cs match: Cs3g13660.2
39	Cit.23468.1.S1_s_at	PP2C	Function_At: protein phosphatase 2C-related / PP2C-related	0.69	64	74	260	1247	1754
			Function_Cs: Probable protein phosphatase 2C 5
			Psort: CYT,CHL,NUC
			Best At match: AT1G09160
			Best Cs match: Cs3g14850.1
40	Cit.13293.1.S1_at	PEX7	Function_At: PEX7	0.67	65	184	177	1120	916
			Function_Cs: PPI family transporter: peroxisomal targeting signal type 2 receptor (PEX7)
			Psort: CYT,POX,NUC
			Best At match: AT1G29260
			Best Cs match: Cs2g04790.1
41	Cit.22179.1.S1_s_at	SAH7	Function_At: SAH7	0.71	66	343	57	875	1594
			Function_Cs: Pollen-specific protein C13
			Psort: NUC,EXC,CYT
			Best At match: AT4G08685
			Best Cs match: Cs3g18550.1
42	Cit.35032.1.S1_at	lipase	Function_At: esterase/lipase/thioesterase family protein	0.67	69	2626	187	230	5428
			Function_Cs: Esterase/lipase/thioesterase family protein-like
			Psort: NUC,CHL,MIT
			Best At match: AT3G47590
			Best Cs match: Cs4g14500.1
43	Cit.30856.1.S1_s_at	DNAJ	Function_At: DNAJ heat shock N-terminal domain-containing protein	0.67	70	339	473	1701	2683
			Function_Cs: DNAJ heat shock N-terminal domain-containing protein
			Psort: NUC,MIT,PLA
			Best At match: AT5G64360
			Best Cs match: Cs8g10260.1
43	Cit.29374.1.S1_s_at	AXS2	Function_At: AXS2 (UDP-D-APIOSE/UDP-D-XYLOSE SYNTHASE 2)	0.7	70	115	304	225	1794
			Function_Cs: Bifunctional polymyxin resistance protein ArnA
			Psort: CYT,MIT,PLA
			Best At match: AT1G08200
			Best Cs match: Cs7g18350.1
44	Cit.12427.1.S1_at	CCH	Function_At: heavy-metal-associated domain-containing protein / copper chaperone (CCH)-related	0.67	72	880	356	944	14714
			Function_Cs: Heavy-metal-associated domain-containing protein, putative, expressed
			Psort: NA
			Best At match: AT4G39700
			Best Cs match: Cs1g01860.2
44	Cit.39683.1.S1_s_at	ADK2	Function_At: ADK2 (ADENOSINE KINASE 2)	0.68	72	5	240	405	7519
			Function_Cs: Adenosine kinase 2
			Psort: NUC,PLA,MIT
			Best At match: AT5G03300
			Best Cs match: Cs7g24930.1
45	Cit.36861.1.S1_at	FLA1	Function_At: FLA1 (FASCICLIN-LIKE ARAB INOGALACTAN 1)	0.71	73	1921	292	1561	1762
			Function_Cs: Fasciclin-like arabinogalactan protein 1
			Psort: NUC,CYT,PLA
			Best At match: AT5G55730
			Best Cs match: Cs4g08750.1
46	Cit.15815.1.S1_at	RabGAP	Function_At: RabGAP/TBC domain-containing protein	0.67	74	494	175	4483	15364
			Function_Cs: Chromosome undetermined SCAF14629, whole genome shotgun sequence. (Fragment)
			Psort: PLA,NUC,MIT
			Best At match: AT2G30710
			Best Cs match: Cs5g23780.1
46	Cit.31244.1.S1_at	RabGAP	Function_At: RabGAP/TBC domain-containing protein	0.68	74	926	31	2080	982
			Function_Cs: RabGAP/TBC domain-containing protein, putative, expressed
			Psort: CHL,NUC,PLA
			Best At match: AT4G13730
			Best Cs match: Cs9g11580.1
47	Cit.27438.1.S1_at	NA	Function_At: unknown protein	0.68	76	860	659	612	6259
			Function_Cs: Putative uncharacterized protein Sb04g021450
			Psort: CHL,NUC,CYT
			Best At match: AT5G49100
			Best Cs match: Cs9g04190.1
48	Cit.15266.1.S1_s_at	scarecrow TF	Function_At: scarecrow transcription factor family protein	0.68	77	434	393	1469	2677
			Function_Cs: GRAS family transcription factor containing protein, expressed
			Psort: NUC,CHL,MIT
			Best At match: AT5G66770
			Best Cs match: Cs1g24030.1
49	Cit.40197.1.S1_s_at	ARLA1C	Function_At: ATARLA1C (ADP-ribosylation factor-like A1C)	0.67	78	1721	252	152	2358
			Function_Cs: Putative uncharacterized protein Sb01g043820
			Psort: CHL,NUC,CYT
			Best At match: AT3G49870
			Best Cs match: Cs8g04090.1
49	Cit.35012.1.S1_s_at	FEY3	Function_At: FEY (FOREVER YOUNG)	0.67	78	1015	27	3446	1339
			Function_Cs: Retinol dehydrogenase 11
			Psort: CHL,NUC,CYT
			Best At match: AT4G27760
			Best Cs match: orange1.1t02805.1
50	Cit.17801.1.S1_s_at	AGP1	Function_At: AGP1 (ARABINOGALACTAN PROTEIN 1)	0.67	80	525	1001	56	1478
			Function_Cs: NA
			Psort: CHL,PLA,CYT
			Best At match: AT5G64310
			Best Cs match: orange1.1t01967.1
51	Cit.17845.1.S1_at	NA	NA	0.67	81	796	37	2852	16233
52	Cit.31002.1.S1_s_at	NA	Function_At: unknown protein	0.68	82	444	39	4110	2880
			Function_Cs: Putative uncharacterized protein Sb03g044670
			Psort: NUC,CHL,MIT
			Best At match: AT3G48860
			Best Cs match: Cs7g02720.1
52	Cit.9715.1.S1_s_at	permease	Function_At: permease, putative	0.71	82	575	13	2852	6864
			Function_Cs: Putative uncharacterized protein Sb01g002960
			Psort: PLA,NUC,CHL
			Best At match: AT5G62890
			Best Cs match: Cs5g05050.1
53	Cit.40151.1.S1_s_at	protein binding	Function_At: protein binding / structural molecule	0.68	83	2320	23	2774	4145
			Function_Cs: Putative uncharacterized protein Sb02g011100
			Psort: NUC,CHL,CYT
			Best At match: AT2G40060
			Best Cs match: Cs7g31230.1
54	Cit.29389.1.S1_s_at	zinc finger	Function_At: zinc finger (C3HC4-type RING finger) family protein	0.67	85	1353	201	532	675
			Function_Cs: RING finger protein 5
			Psort: END,PLA,NUC
			Best At match: AT1G19310
			Best Cs match: Cs3g24390.1
54	Cit.21297.1.S1_x_at	NA	NA	0.67	85	1573	83	4448	4014
55	Cit.20013.1.S1_at	GNA1	Function_At: AtGNA1 (Arabidopsis thaliana glucose-6-phosphate acetyltransferase 1)	0.66	86	58	950	139	1544
			Function_Cs: Whole genome shotgun sequence assembly, scaffold_14, strain Mel28
			Psort: NUC,PLA,MIT
			Best At match: AT5G15770
			Best Cs match: Cs6g14630.1
56	Cit.1051.1.S1_at	Sm E	Function_At: small nuclear ribonucleoprotein E, putative / snRNP-E, putative / Sm protein E, putative	0.67	87	1244	92	1768	17862
			Function_Cs: Chromosome 11 SCAF14528, whole genome shotgun sequence. (Fragment)
			Psort: CHL,NUC,PLA
			Best At match: AT2G18740
			Best Cs match: orange1.1t01314.1
56	Cit.19871.1.S1_s_at	NA	Function_At: unknown protein	0.67	87	2018	107	5243	16506
			Function_Cs: Uncharacterized protein At2g23090
			Psort: NUC,CHL,CYT
			Best At match: AT2G23090
			Best Cs match: Cs1g21910.1
56	Cit.4787.1.S1_s_at	GSNAP	Function_At: GSNAP (GAMMA-SOLUBLE NSF ATTACHMENT PROTEIN)	0.66	87	292	226	1258	843
			Function_Cs: Gamma-soluble NSF attachment protein
			Psort: NUC,CYT,PLA
			Best At match: AT4G20410
			Best Cs match: Cs2g10420.1
57	Cit.36344.1.S1_at	zinc finger	Function_At: zinc finger (C3HC4-type RING finger) family protein	0.66	89	1478	270	661	1233
			Function_Cs: RING-H2 finger protein ATL46
			Psort: NUC,CHL,PLA
			Best At match: AT5G40250
			Best Cs match: Cs2g28510.1
58	Cit.23101.1.S1_s_at	NA	Function_At: NA	0.66	91	158	623	429	158
			Function_Cs: Putative uncharacterized protein Sb04g032430
			Psort: PLA,NUC,VAC
			Best At match: 0
			Best Cs match: Cs5g03460.1
59	Cit.28968.1.S1_s_at	NA	Function_At: unknown protein	0.67	93	1002	14	2920	9105
			Function_Cs: Putative uncharacterized protein Sb01g006390
			Psort: CHL,NUC,MIT
			Best At match: AT1G05070
			Best Cs match: Cs2g21010.1
59	Cit.35309.1.S1_at	zinc ion binding	Function_At: nucleic acid binding / zinc ion binding	0.66	93	73	585	41	1306
			Function_Cs: Putative uncharacterized protein Sb10g025790
			Psort: NUC,CYT,CHL
			Best At match: AT2G24030
			Best Cs match: Cs7g21560.1
60	Cit.5615.1.S1_s_at	auxin-responsive	Function_At: auxin-responsive family protein	0.66	94	6872	155	707	3447
			Function_Cs: SAUR-like auxin-responsive protein
			Psort: CHL,NUC,PLA
			Best At match: AT1G75590
			Best Cs match: Cs3g01940.1
60	Cit.832.1.S1_s_at	NA	Function_At: unknown protein	0.69	94	198	45	6852	12036
			Function_Cs: Putative uncharacterized protein OSJNBa0093B11.14
			Psort: NUC,CHL,PLA
			Best At match: AT2G28430
			Best Cs match: Cs8g16660.1
61	Cit.30622.1.S1_s_at	NA	NA	0.66	95	727	68	2475	15161
62	Cit.10542.1.S1_s_at	USP	Function_At: universal stress protein (USP) family protein	0.66	97	4	164	113	724
			Function_Cs: Adenine nucleotide alpha hydrolases-like protein
			Psort: NUC,CHL,CYT
			Best At match: AT3G53990
			Best Cs match: Cs6g07270.1
63	Cit.4009.1.S1_s_at	QUA1	Function_At: QUA1 (QUASIMODO 1)	0.66	98	898	622	757	3795
			Function_Cs: GAUT1, alpha-1,4-galaturonosyltransferase-like protein
			Psort: GOL,PLA,NUC
			Best At match: AT3G25140
			Best Cs match: Cs5g27650.1
63	Cit.37648.1.S1_at	PLMT	Function_At: PLMT (PHOSPHOLIPID N-METHYLTRANSFERASE)	0.67	98	1113	44	4047	9873
			Function_Cs: Putative uncharacterized protein At1g80860/F23A5_16
			Psort: CHL,CYT,PLA
			Best At match: AT1G80860
			Best Cs match: orange1.1t02762.1
64	Cit.8773.1.S1_s_at	POM1	Function_At: POM1 (POM-POM1)	0.67	99	537	57	4075	6143
			Function_Cs: Chitinase-like protein 1
			Psort: CHL,NUC,EXC
			Best At match: AT1G05850
			Best Cs match: Cs5g24680.1
65	Cit.17071.1.S1_s_at	NA	Function_At: unknown protein	0.67	100	333	908	57	631
			Function_Cs: Putative uncharacterized protein
			Psort: CHL,PLA,END
			Best At match: AT3G06890
			Best Cs match: Cs9g04260.1
65	Cit.17845.1.S1_s_at	NA	NA	0.66	100	1509	50	3283	17667
66	Cit.16708.1.S1_at	NA	Function_At: unknown protein	0.66	102	103	213	6104	22949
			Function_Cs: 60S ribosomal protein L18a-1
			Psort: NUC,CHL,PLA
			Best At match: AT1G17080
			Best Cs match: Cs5g14780.1
66	Cit.29670.1.S1_s_at	NA	Function_At: FUNCTIONS IN: molecular_function unknown	0.68	102	1123	47	2329	8264
			Function_Cs: Whole genome shotgun sequence assembly, scaffold_58, strain Mel28
			Psort: CHL,PLA,NUC
			Best At match: AT1G80500
			Best Cs match: orange1.1t03530.1
67	Cit.30014.1.S1_at	hydrolase	Function_At: peptidyl-tRNA hydrolase family protein	0.66	104	2025	170	2199	1436
			Function_Cs: Peptidyl-tRNA hydrolase, chloroplastic
			Psort: CHL,NUC,EXC
			Best At match: AT1G18440
			Best Cs match: Cs7g26430.1
68	Cit.29355.1.S1_s_at	aspartyl aminopeptidase	Function_At: aspartyl aminopeptidase, putative	0.66	107	3053	264	506	770
			Function_Cs: Aspartyl aminopeptidase
			Psort: NUC,PLA,VAC
			Best At match: AT5G60160
			Best Cs match: Cs5g07060.1
69	Cit.4077.1.S1_at	emp24/	Function_At: emp24/gp25L/p24 protein-related	0.69	109	520	7	2890	5667
		gp25L/p24	Function_Cs: Transmembrane emp24 domain-containing protein A
			Psort: CYT,MIT,PLA
			Best At match: AT3G22845
			Best Cs match: Cs9g07700.1
69	Cit.35151.1.S1_s_at	permease	Function_At: permease, putative	0.65	109	3582	10	3745	3690
			Function_Cs: Putative uncharacterized protein Sb01g002960
			Psort: PLA,NUC,CHL
			Best At match: AT5G62890
			Best Cs match: Cs5g05050.1
69	Cit.4241.1.S1_s_at	ERD2B	Function_At: ER lumen protein retaining receptor, putative / HDEL receptor, putative	0.69	109	215	53	3385	6227
			Function_Cs: ER lumen protein retaining receptor
			Psort: END,CHL,PLA
			Best At match: AT3G25040
			Best Cs match: orange1.1t02447.1
70	Cit.31088.1.S1_at	PP2C	Function_At: protein phosphatase 2C-related / PP2C-related	0.65	110	101	504	1423	590
			Function_Cs: Probable protein phosphatase 2C 15
			Psort: CHL,NUC,CYT
			Best At match: AT1G68410
			Best Cs match: Cs2g12910.1
71	Cit.40276.1.S1_at	GLDH	Function_At: ATGLDH (L-GALACTONO-1,4-LACTONE DEHYDOROGENASE)	0.65	111	191	151	2024	260
			Function_Cs: L-galactono-1,4-lactone dehydrogenase, mitochondrial
			Psort: MIT,CHL,NUC
			Best At match: AT3G47930
			Best Cs match: orange1.1t00763.1
72	Cit.10982.1.S1_at	zinc finger	Function_At: zinc finger (C3HC4-type RING finger) family protein	0.65	112	25	426	58	1383
			Function_Cs: Zinc finger, c3hc4 type family protein (Fragment)
			Psort: NUC,CHL,CYT
			Best At match: AT5G05830
			Best Cs match: Cs4g02290.1
73	Cit.1145.1.S1_s_at	senescence-associated	Function_At: senescence-associated protein-related	0.66	116	572	271	4456	18736
			Function_Cs: Putative uncharacterized protein OJ1717_A09.42
			Psort: NUC,CHL,CYT
			Best At match: AT5G47060
			Best Cs match: Cs5g07420.1
74	Cit.30433.1.S1_s_at	UBC28	Function_At: ubiquitin-conjugating enzyme, putative	0.71	117	1949	66	4612	800
			Function_Cs: Ubiquitin-conjugating enzyme E2 28
			Psort: NUC,CHL,MIT
			Best At match: AT1G64230
			Best Cs match: Cs6g10280.1
75	Cit.6431.1.S1_at	PAR1	NA	0.65	118	2176	568	1556	4166
76	Cit.28266.1.S1_s_at	VAMP	Function_At: vesicle-associated membrane family protein / VAMP family protein	0.66	119	222	383	1178	3913
			Function_Cs: Vesicle-associated protein 1-3
			Psort: END,VAC,NUC
			Best At match: AT4G00170
			Best Cs match: orange1.1t00205.1
77	Cit.2353.1.S1_s_at	polypyrimidine tract-binding	Function_At: polypyrimidine tract-binding protein, putative / heterogeneous nuclear ribonucleoprotein, putative	0.65	120	1563	110	1874	385
			Function_Cs: Novel protein similar to vertebrate polypyrimidine tract binding protein 1 (PTBP1, zgc:110689)
			Psort: PLA,MIT,NUC
			Best At match: AT1G43190
			Best Cs match: Cs3g21620.1
78	Cit.1101.1.S1_s_at	remorin	Function_At: DNA-binding family protein / remorin family protein	0.65	121	721	482	2413	11007
			Function_Cs: Putative uncharacterized protein Sb01g049810
			Psort: PLA,CHL,NUC
			Best At match: AT3G61260
			Best Cs match: orange1.1t00340.2
79	Cit.8346.1.S1_s_at	LTI45	Function_At: ERD10 (EARLY RESPONSIVE TO DEHYDRATION 10)	0.65	123	3315	285	3	46
			Function_Cs: Putative uncharacterized protein
			Psort: CHL,NUC,CYT
			Best At match: AT1G20450
			Best Cs match: Cs3g26970.1
80	Cit.21297.1.S1_at	NA	NA	0.65	124	1612	258	5453	5111
81	Cit.14030.1.S1_s_at	zinc finger	Function_At: zinc finger (C3HC4-type RING finger) family protein	0.65	125	318	319	6	3439
			Function_Cs: Putative uncharacterized protein Sb09g019240
			Psort: CHL,CYT,MIT
			Best At match: AT5G45290
			Best Cs match: orange1.1t03598.3
81	Cit.11600.1.S1_s_at	cyclase	Function_At: cyclase family protein	0.67	125	253	280	2406	844
			Function_Cs: Putative uncharacterized protein OJ1136_D12.114
			Psort: CYT,MIT,NUC
			Best At match: AT4G35220
			Best Cs match: Cs8g05130.1
82	Cit.8047.1.S1_s_at	SMO2-1	Function_At: SMO2-1 (STEROL 4-ALPHA-METHYL-OXIDASE 2-1)	0.68	126	878	66	3347	155
			Function_Cs: 4-alpha-methyl-sterol C4-methyl-oxidase (Fragment)
			Psort: NUC,CYT,PLA
			Best At match: AT1G07420
			Best Cs match: Cs8g19150.1
82	Cit.35069.1.S1_s_at	NA	Function_At: FUNCTIONS IN: molecular_function unknown	0.65	126	1514	11	4068	3055
			Function_Cs: Putative uncharacterized protein Sb01g009810
			Psort: NUC,CHL,CYT
			Best At match: AT5G64090
			Best Cs match: Cs2g09260.1
83	Cit.5584.1.S1_s_at	C2	Function_At: C2 domain-containing protein	0.65	127	1375	1530	87	250
			Function_Cs: Putative uncharacterized protein Sb03g046100
			Psort: CHL,PLA,NUC
			Best At match: AT5G12300
			Best Cs match: Cs2g29670.1
84	Cit.14423.1.S1_at	NA	Function_At: unknown protein	0.66	128	362	283	417	31
			Function_Cs: Putative uncharacterized protein AlNc14C145G7372
			Psort: CYT,CHL,NUC
			Best At match: AT5G13100
			Best Cs match: Cs7g11090.2
85	Cit.6753.1.S1_at	SCL28	Function_At: SCL28	0.65	130	1028	105	8490	6899
			Function_Cs: Serine/arginine-rich splicing factor 10
			Psort: CHL,NUC,MIT
			Best At match: AT5G18810
			Best Cs match: Cs9g05190.2
86	Cit.16286.1.S1_at	NDR1	Function_At: NDR1 (non race-specific disease resistance 1)	0.65	131	1381	702	407	10788
			Function_Cs: Protein NDR1
			Psort: CHL,PLA,NUC
			Best At match: AT3G20600
			Best Cs match: Cs4g11220.1
87	Cit.34566.1.S1_s_at	CKB4	Function_At: CKB4 (CASEIN KINASE II BETA SUBUNIT 4)	0.64	132	453	214	6949	83
			Function_Cs: Putative casein kinase II subunit beta-4
			Psort: NUC,CYT,PLA
			Best At match: AT2G44680
			Best Cs match: Cs1g02980.1
88	Cit.31040.1.S1_at	ILR1	Function_At: ILR1 (IAA-LEUCINE RESISTANT 1)	0.64	134	441	551	911	1463
			Function_Cs: IAA-amino acid hydrolase ILR1
			Psort: CYT,CHL,MIT
			Best At match: AT3G02875
			Best Cs match: Cs6g14040.1
89	Cit.36985.1.S1_s_at	GLDH	Function_At: ATGLDH (L-GALACTONO-1,4-LACTONE DEHYDOROGENASE)	0.64	136	781	463	1916	1022
			Function_Cs: L-galactono-1,4-lactone dehydrogenase, mitochondrial
			Psort: MIT,CHL,NUC
			Best At match: AT3G47930
			Best Cs match: orange1.1t00763.1
90	Cit.10691.1.S1_s_at	FLA7	Function_At: FLA7 (FASCICLIN-LIKE ARABINOOGALACTAN 7)	0.66	139	48	126	202	2896
			Function_Cs: Fasciclin-like arabinogalactan protein 7
			Psort: NA
			Best At match: AT2G04780
			Best Cs match: Cs2g20030.3
91	Cit.1121.1.S1_s_at	PYR6	Function_At: PYR6	0.64	140	2258	473	323	6667
			Function_Cs: Uridylate kinase
			Psort: NA
			Best At match: AT5G26667
			Best Cs match: Cs1g02770.5
91	Cit.22691.1.S1_s_at	NA	Function_At: NA	0.68	140	1075	41	5590	7586
			Function_Cs: Putative uncharacterized protein Sb01g002960
			Psort: PLA,CHL,CYT
			Best At match: 0
			Best Cs match: Cs5g05050.2
92	Cit.13138.1.S1_s_at	TXND9	Function_At: TXND9 (THIOREDOXIN DOMAIN-CONTAINING PROTEIN 9 HOMOLOG)	0.64	142	281	189	348	6883
			Function_Cs: ATP binding protein associated with cell differentiation
			Psort: NUC,CHL,CYT
			Best At match: AT2G18990
			Best Cs match: Cs8g04570.1
93	Cit.9047.1.S1_s_at	zinc finger	Function_At: zinc finger (C2H2 type) family protein	0.66	143	1264	126	3397	17746
			Function_Cs: Putative uncharacterized protein AlNc14C446G11704
			Psort: NUC,CYT,CHL
			Best At match: AT3G02790
			Best Cs match: Cs6g02590.1
94	Cit.33345.1.S1_at	NUDX1	Function_At: ATNUDX1 (ARABIDOPSIS THALIANA NUDIX HYDROLASE 1)	0.64	144	3278	326	205	2188
			Function_Cs: Nudix hydrolase 1
			Psort: CYT,CHL,NUC
			Best At match: AT1G68760
			Best Cs match: Cs7g12640.1
95	Cit.8966.1.S1_s_at	IAA9	Function_At: IAA9 (INDOLE-3-ACETIC ACID INDUCIBLE 9)	0.64	145	468	771	2803	2178
			Function_Cs: Indole-3-acetic acid inducible 9 (Fragment)
			Psort: NUC,MIT,CHL
			Best At match: AT5G65670
			Best Cs match: Cs3g16750.1
96	Cit.5584.1.S1_at	C2	Function_At: C2 domain-containing protein	0.64	146	737	1349	307	394
			Function_Cs: Putative uncharacterized protein Sb03g046100
			Psort: CHL,PLA,NUC
			Best At match: AT5G12300
			Best Cs match: Cs2g29670.1
97	Cit.29758.1.S1_s_at	NA	Function_At: unknown protein	0.64	148	184	605	50	852
			Function_Cs: Putative uncharacterized protein Sb01g033740
			Psort: NUC,CHL,MIT
			Best At match: AT4G39860
			Best Cs match: Cs3g18380.1
97	Cit.10923.1.S1_s_at	VATPD	Function_At: vacuolar ATP synthase subunit D (VATD) / V-ATPase D subunit / vacuolar proton pump D subunit (VATPD)	0.64	148	4462	134	176	3141
			Function_Cs: H+-or Na+-translocating f-type, v-type and A-type ATPase superfamily (Fragment)
			Psort: PLA,CHL,CYT
			Best At match: AT3G58730
			Best Cs match: Cs4g02110.1
98	Cit.28864.1.S1_s_at	NA	Function_At: unknown protein	0.64	149	874	1110	1208	103
			Function_Cs: Putative uncharacterized protein OSJNBb0115F21.10
			Psort: NUC,CHL,PLA
			Best At match: AT3G14870
			Best Cs match: Cs5g14030.1
99	Cit.25660.1.S1_x_at	NA	Function_At: NA	0.64	150	1335	310	4911	11665
			Function_Cs: 5'-AMP-activated protein kinase beta-1 subunit-related (ISS) (Fragment)
			Psort: NUC,CHL,CYT
			Best At match: 0
			Best Cs match: Cs6g17550.1
100	Cit.30856.1.S1_at	DNAJ	Function_At: DNAJ heat shock N-terminal domain-containing protein	0.64	151	392	284	5125	8547
			Function_Cs: DNAJ heat shock N-terminal domain-containing protein
			Psort: NUC,MIT,PLA
			Best At match: AT5G64360
			Best Cs match: Cs8g10260.1
100	Cit.31020.1.S1_at	TIFY8	Function_At: TIFY8 (TIFY DOMAIN PROTEIN 8)	0.64	151	536	52	3672	2013
			Function_Cs: Putative uncharacterized protein
			Psort: NUC,CHL,MIT
			Best At match: AT4G32570
			Best Cs match: Cs4g20330.1

## Sheet: Table S2. CitGF14e
Table S2. 14-3-3s Co-expressed genes
CitGF14e
Rank	Target	symbol	Function	PCC	Csin	Citrus	Fruit	Stress	Leaf
1	Cit.34703.1.S1_at	SAC3	Function_At: SAC3/GANP family protein	0.67	14	518	1599	129	6102
			Function_Cs: Whole genome shotgun sequence assembly, scaffold_18, strain Mel28
			Psort: NUC,PLA,CHL
			Best At match: AT3G54380
			Best Cs match: Cs3g06350.2
2	Cit.30389.1.S1_at	BGLU17	Function_At: BGLU17 (BETA GLUCOSIDASE 17)	0.66	17	3945	10559	332	6419
			Function_Cs: Amygdalin hydrolase isoform AH I (Precursor)
			Psort: CHL,POX,VAC
			Best At match: AT2G44480
			Best Cs match: Cs7g01350.1
3	Cit.16068.1.S1_at	loricrin	Function_At: loricrin-related	0.63	54	65	108	1640	5394
			Function_Cs: Probable WRKY transcription factor 19
			Psort: NA
			Best At match: AT5G64550
			Best Cs match: orange1.1t02679.6
4	Cit.17722.1.S1_s_at	reticulon	Function_At: reticulon family protein	0.62	68	407	2644	422	1609
			Function_Cs: Putative 24 kDa seed maturation protein-like protein
			Psort: END,CHL,MIT
			Best At match: AT3G10260
			Best Cs match: Cs7g18790.1
5	Cit.11516.1.S1_at	NA	Function_At: NA	0.71	73	41	90	3319	10160
			Function_Cs: Pepc2 protein (Phosphoenolpyruvate carboxylase protein) (Fragment)
			Psort: CYT,NUC,PLA
			Best At match: 0
			Best Cs match: Cs7g12630.1
6	Cit.24570.1.S1_at	CCCH-type	Function_At: zinc finger (CCCH-type) family protein	0.6	90	304	1920	104	1806
			Function_Cs: Zinc finger CCCH domain-containing protein 30
			Psort: NUC,CHL,CYT
			Best At match: AT2G41900
			Best Cs match: orange1.1t03404.1
7	Cit.24570.1.S1_x_at	CCCH-type	Function_At: zinc finger (CCCH-type) family protein	0.61	96	296	2008	92	1854
			Function_Cs: Zinc finger CCCH domain-containing protein 30
			Psort: NUC,CHL,CYT
			Best At match: AT2G41900
			Best Cs match: orange1.1t03404.1
8	Cit.12502.1.S1_s_at	TET3	Function_At: TET3 (TETRASPANIN3)	0.72	103	666	999	42	3814
			Function_Cs: Putative uncharacterized protein OJ1729_E02.7
			Psort: CYT,MIT,NUC
			Best At match: AT3G45600
			Best Cs match: Cs8g17220.1
9	Cit.2584.1.S1_s_at	syntaxin	Function_At: syntaxin family protein	0.66	105	226	591	947	2866
			Function_Cs: Putative uncharacterized protein OSJNBa0014O06.6
			Psort: NUC,CHL,PLA
			Best At match: AT2G18860
			Best Cs match: Cs4g03410.1
10	Cit.2049.1.S1_s_at	ENT1,AT	Function_At: ENT1,AT (EQUILIBRATIVE NUCLEOTIDE TRANSPORTER 1)	0.59	110	203	795	2203	7314
			Function_Cs: Equilibrative nucleoside transporter 4
			Psort: NUC,CYT,PLA
			Best At match: AT1G70330
			Best Cs match: Cs7g08490.1
11	Cit.13886.1.S1_s_at	SDR	Function_At: short-chain dehydrogenase/reductase (SDR) family protein	0.73	113	283	386	1125	12277
			Function_Cs: Probable chlorophyll(ide) b reductase NYC1, chloroplastic
			Psort: NA
			Best At match: AT4G13250
			Best Cs match: Cs4g15890.5
12	Cit.25507.1.S1_at	amine oxidase	Function_At: amine oxidase-related	0.59	116	252	1317	141	570
			Function_Cs: Whole genome shotgun assembly, reference scaffold set, scaffold scaffold_6
			Psort: CHL,MIT,NUC
			Best At match: AT5G49555
			Best Cs match: Cs1g24080.1
13	Cit.25245.1.S1_at	NA	Function_At: NA	0.61	119	4654	7602	1231	16280
			Function_Cs: Disease resistance protein At4g27190
			Psort: CHL,PLA,NUC
			Best At match: 0
			Best Cs match: Cs2g18470.1
14	Cit.19514.1.S1_at	DNAJ	Function_At: DNAJ heat shock protein, putative	0.6	120	436	971	1546	4205
			Function_Cs: DnaJ homolog subfamily B member 1
			Psort: CHL,MIT,CYT
			Best At match: AT3G47940
			Best Cs match: Cs5g04370.1
15	Cit.4553.1.S1_s_at	NIC1	Function_At: NIC1 (NICOTINAMIDASE 1)	0.59	121	2275	8095	837	2707
			Function_Cs: Protein SGT1 homolog At5g65490
			Psort: NUC,VAC,CHL
			Best At match: AT2G22570
			Best Cs match: Cs1g20440.1
16	Cit.28843.1.S1_at	ARAD1	Function_At: ARAD1 (ARABINAN DEFICIENT 1)	0.59	126	516	883	9499	18045
			Function_Cs: Exostosin-1a
			Psort: CHL,PLA,CYT
			Best At match: AT2G35100
			Best Cs match: Cs2g11240.1
17	Cit.6729.1.S1_at	proline-rich	Function_At: proline-rich family protein	0.66	127	3208	4820	1995	17638
			Function_Cs: Putative uncharacterized protein Sb01g028920
			Psort: NUC,EXC,PLA
			Best At match: AT3G51290
			Best Cs match: Cs2g09570.1
18	Cit.15262.1.S1_at	NRAMP3	Function_At: NRAMP3 (NATURAL RESISTANCE-ASSOCIATED MACROPHAGE PROTEIN 3)	0.63	139	44	34	335	5145
			Function_Cs: Natural resistance associated macrophage protein 2.5 (Fragment)
			Psort: VAC,PLA,CHL
			Best At match: AT2G23150
			Best Cs match: Cs1g22120.2
19	Cit.17625.1.S1_s_at	zinc-binding	Function_At: zinc-binding family protein	0.57	166	1932	2576	1950	5270
			Function_Cs: PLATZ transcription factor domain-containing protein
			Psort: CHL,NUC,PLA
			Best At match: AT4G17900
			Best Cs match: Cs7g14460.1
20	Cit.6594.1.S1_at	isoflavone reductase	Function_At: isoflavone reductase family protein	0.57	173	1758	4045	1947	5953
			Function_Cs: Isoflavone reductase homolog P3
			Psort: CHL,CYT,NUC
			Best At match: AT4G34540
			Best Cs match: Cs2g16270.1
21	Cit.22907.1.S1_at	nodulin MtN21	Function_At: nodulin MtN21 family protein	0.56	187	3720	7799	2085	5011
			Function_Cs: Auxin-induced protein 5NG4
			Psort: CHL,PLA,CSK
			Best At match: AT3G28050
			Best Cs match: Cs7g08270.1
22	Cit.13652.1.S1_s_at	yippee	Function_At: yippee family protein	0.57	189	1544	3592	2254	3377
			Function_Cs: Protein yippee-like
			Psort: NA
			Best At match: AT2G40110
			Best Cs match: Cs7g31200.3
23	Cit.18474.1.S1_s_at	NA	NA	0.56	193	5897	7393	9541	20319
24	Cit.14319.1.S1_at	potassium transporter	Function_At: potassium transporter family protein	0.62	195	1586	3535	3806	11389
			Function_Cs: Potassium transporter 23
			Psort: NA
			Best At match: AT1G60160
			Best Cs match: Cs7g08410.5
25	Cit.20774.1.S1_s_at	NA	Function_At: FUNCTIONS IN: molecular_function unknown	0.69	197	269	543	3106	15032
			Function_Cs: Transmembrane protein 87B
			Psort: NUC,CHL,PLA
			Best At match: AT1G61670
			Best Cs match: Cs6g10100.1
26	Cit.6445.1.S1_s_at	XF1	Function_At: XF1	0.56	213	940	2356	1581	6498
			Function_Cs: Squalene monooxygenase
			Psort: PLA,MIT,NUC
			Best At match: AT1G58440
			Best Cs match: Cs3g16350.1
26	Cit.34525.1.S1_at	NA	Function_At: NA	0.56	213	98	301	5691	9599
			Function_Cs: Serine-threonine protein kinase, plant-type, putative (Fragment)
			Psort: PLA,CHL,NUC
			Best At match: 0
			Best Cs match: Cs2g28800.1
27	Cit.13085.1.S1_at	AHK3	Function_At: AHK3 (ARABIDOPSIS HISTIDINE KINASE 3)	0.66	214	1463	2440	879	11393
			Function_Cs: Putative uncharacterized protein Sb01g010070
			Psort: PLA,NUC,EXC
			Best At match: AT1G27320
			Best Cs match: Cs7g10900.1
28	Cit.11516.1.S1_s_at	PPC4	Function_At: ATPPC4	0.7	215	83	197	89	841
			Function_Cs: Pepc2 protein (Phosphoenolpyruvate carboxylase protein) (Fragment)
			Psort: CYT,NUC,PLA
			Best At match: AT1G68750
			Best Cs match: Cs7g12630.1
29	Cit.10886.1.S1_at	hydrolase	Function_At: haloacid dehalogenase-like hydrolase family protein	0.66	223	255	1841	1336	2268
			Function_Cs: Uncharacterized protein C24B11.05
			Psort: CHL,NUC,PLA
			Best At match: AT5G02230
			Best Cs match: orange1.1t04504.1
30	Cit.31294.1.S1_at	NA	Function_At: unknown protein	0.55	229	32	309	239	2058
			Function_Cs: Putative uncharacterized protein Sb02g000350
			Psort: NUC,PLA,MIT
			Best At match: AT1G11700
			Best Cs match: Cs2g03140.1
31	Cit.4540.1.S1_s_at	ECR1	Function_At: ECR1 (E1 C-terminal related 1)	0.55	232	3090	5836	1704	9269
			Function_Cs: Chromosome 9 SCAF14729, whole genome shotgun sequence. (Fragment)
			Psort: NUC,MIT,CYT
			Best At match: AT5G19180
			Best Cs match: Cs9g06300.1
32	Cit.14531.1.S1_at	NA	Function_At: unknown protein	0.62	234	2519	3154	1112	2426
			Function_Cs: Uncharacterized protein At4g22160
			Psort: NUC,CHL,MIT
			Best At match: AT4G22160
			Best Cs match: Cs2g02560.1
33	Cit.12503.1.S1_at	TET3	Function_At: TET3 (TETRASPANIN3)	0.66	239	329	252	246	9897
			Function_Cs: Putative uncharacterized protein OJ1729_E02.7
			Psort: CYT,MIT,NUC
			Best At match: AT3G45600
			Best Cs match: Cs8g17220.1
34	Cit.29887.1.S1_at	thioesterase	Function_At: thioesterase family protein	0.7	242	350	403	1060	7655
			Function_Cs: Phosphoglucomutase/phosphomannomutase C terminal
			Psort: CHL,NUC,PLA
			Best At match: AT2G30720
			Best Cs match: orange1.1t02121.2
35	Cit.8356.1.S1_s_at	SFR6	NA	0.55	243	2935	4718	2927	6052
36	Cit.24604.1.S1_s_at	PPR	NA	0.6	253	3149	956	6629	18594
37	Cit.3448.1.S1_s_at	WAV5	Function_At: AUX1 (AUXIN RESISTANT 1)	0.54	254	243	1278	507	6479
			Function_Cs: Putative auxin permease protein 1 (Fragment)
			Psort: PLA,CYT,NUC
			Best At match: AT2G38120
			Best Cs match: Cs7g31320.1
38	Cit.20516.1.S1_at	NA	NA	0.54	257	479	1731	3508	1664
39	Cit.4674.1.S1_s_at	oxidoreductase	Function_At: electron carrier/ oxidoreductase	0.61	262	1004	3281	5367	10424
			Function_Cs: Clavaminate synthase-like protein At3g21360
			Psort: NUC,CYT,CSK
			Best At match: AT3G21360
			Best Cs match: Cs1g15800.1
40	Cit.2381.1.S1_s_at	FLO2	Function_At: AP2 (APETALA 2)	0.67	263	186	320	540	3493
			Function_Cs: Floral homeotic protein APETALA 2
			Psort: NUC,MIT,CYT
			Best At match: AT4G36920
			Best Cs match: orange1.1t04055.1
41	Cit.6378.1.S1_at	NA	Function_At: FUNCTIONS IN: molecular_function unknown	0.71	267	200	88	1743	12562
			Function_Cs: Transmembrane protein 87B
			Psort: NUC,CHL,PLA
			Best At match: AT1G61670
			Best Cs match: Cs6g10100.1
41	Cit.29479.1.S1_at	FLO2	Function_At: AP2 (APETALA 2)	0.65	267	375	2285	192	1487
			Function_Cs: Floral homeotic protein APETALA 2
			Psort: NUC,MIT,CYT
			Best At match: AT4G36920
			Best Cs match: orange1.1t04055.1
42	Cit.30956.1.S1_s_at	MORN repeat /<br>phosphatidylinositol-4-phosphate 5-kinase	Function_At: MORN (Membrane Occupation and Recognition Nexus) repeat-containing protein /phosphatidylinositol-4-phosphate 5-kinase-related	0.54	268	1343	5251	18	339
			Function_Cs: Phosphatidylinositol-4-phosphate 5-kinase 1
			Psort: CHL,NUC,MIT
			Best At match: AT1G77660
			Best Cs match: Cs3g19390.1
43	Cit.12789.1.S1_s_at	APP1	Function_At: ATAPP1	0.6	272	2655	4258	2842	17998
			Function_Cs: Probable Xaa-Pro aminopeptidase P
			Psort: NUC,MIT,PLA
			Best At match: AT4G36760
			Best Cs match: Cs1g23730.5
44	Cit.21846.1.S1_at	NA	NA	0.56	274	3237	5384	6464	22107
45	Cit.26618.1.S1_at	oxidoreductase	Function_At: electron carrier/ oxidoreductase	0.67	285	697	1180	6536	19976
			Function_Cs: Clavaminate synthase-like protein At3g21360
			Psort: NUC,CYT,CSK
			Best At match: AT3G21360
			Best Cs match: Cs1g15800.1
46	Cit.2960.1.S1_s_at	gsl12	Function_At: ATGSL12 (glucan synthase-like 12)	0.65	286	829	1907	550	3517
			Function_Cs: Callose synthase 2
			Psort: PLA,CHL,NUC
			Best At match: AT5G13000
			Best Cs match: Cs7g01200.1
47	Cit.14692.1.S1_s_at	UBP26	Function_At: UBP26 (UBIQUITIN-SPECIFIC PROTEASE 26)	0.59	287	681	1513	883	1506
			Function_Cs: Chromosome undetermined SCAF12415, whole genome shotgun sequence. (Fragment)
			Psort: NUC,PLA,CHL
			Best At match: AT3G49600
			Best Cs match: Cs7g07820.2
47	Cit.27318.1.S1_s_at	NA	Function_At: unknown protein	0.54	287	3087	4862	2142	17218
			Function_Cs: Putative uncharacterized protein Sb03g000320
			Psort: NUC,CHL,PLA
			Best At match: AT2G42760
			Best Cs match: Cs2g15220.1
48	Cit.4531.1.S1_at	ASG1	Function_At: unknown protein	0.54	292	1755	7315	70	3111
			Function_Cs: Putative uncharacterized protein Sb01g006730
			Psort: CHL,PLA,NUC
			Best At match: AT5G17640
			Best Cs match: Cs7g15940.1
49	Cit.10277.1.S1_s_at	SIP2	Function_At: AtSIP2 (Arabidopsis thaliana seed imbibition 2)	0.54	297	2263	5007	475	1919
			Function_Cs: Putative raffinose synthase or seed imbibition protein
			Psort: NA
			Best At match: AT3G57520
			Best Cs match: Cs9g12460.4
50	Cit.20471.1.S1_s_at	NRAMP3	NA	0.64	298	58	66	551	5854
51	Cit.10280.1.S1_x_at	SIP2	Function_At: AtSIP2 (Arabidopsis thaliana seed imbibition 2)	0.55	299	1277	3265	1406	3716
			Function_Cs: Putative raffinose synthase or seed imbibition protein
			Psort: NA
			Best At match: AT3G57520
			Best Cs match: Cs9g12460.4
52	Cit.13315.1.S1_s_at	TF	Function_At: transcription factor	0.62	301	918	2120	96	1936
			Function_Cs: Scarecrow transcription factor family protein
			Psort: NUC,CHL,PLA
			Best At match: AT4G36710
			Best Cs match: orange1.1t03336.1
53	Cit.31305.1.S1_at	GTE4	Function_At: GTE4 (GLOBAL TRANSCRIPTION FACTOR GROUP E 4)	0.53	303	2015	3150	941	1745
			Function_Cs: Bromodomain and extraterminal domain protein 9
			Psort: NUC,CHL,CYT
			Best At match: AT1G06230
			Best Cs match: Cs7g25400.1
54	Cit.422.1.S1_at	nuclease	Function_At: endo/excinuclease amino terminal domain-containing protein	0.57	306	2996	2740	11392	17486
			Function_Cs: Whole genome shotgun assembly, allelic scaffold set, scaffold scaffoldA_844
			Psort: NUC,CYT,CHL
			Best At match: AT2G30350
			Best Cs match: Cs2g09350.1
55	Cit.13193.1.S1_at	kinase	Function_At: protein kinase, putative	0.53	310	3705	6269	2968	9194
			Function_Cs: Protein kinase domain containing protein, expressed
			Psort: PLA,NUC,CYT
			Best At match: AT5G50180
			Best Cs match: Cs5g06120.1
56	Cit.4985.1.S1_at	fructose-1,6-bisphosphatase	Function_At: fructose-1,6-bisphosphatase family protein	0.53	315	211	263	1190	9443
			Function_Cs: Fructose-1,6-bisphosphatase, chloroplastic
			Psort: CHL,CYT,NUC
			Best At match: AT5G64380
			Best Cs match: orange1.1t04328.1
57	Cit.7296.1.S1_at	LACS6	Function_At: LACS6 (long-chain acyl-CoA synthetase 6)	0.58	317	1873	620	6458	16349
			Function_Cs: Novel protein similar to acyl-CoA synthetase long-chain family member 1 (ACSL1, zgc:110081)
			Psort: POX,END,CHL
			Best At match: AT3G05970
			Best Cs match: Cs3g13870.1
58	Cit.23505.1.S1_at	zinc finger	Function_At: zinc finger (C3HC4-type RING finger) family protein	0.6	328	10324	14771	3863	12348
			Function_Cs: Putative uncharacterized protein Sb03g024030
			Psort: NUC,PLA,MIT
			Best At match: AT3G47990
			Best Cs match: Cs5g05330.1
59	Cit.26469.1.S1_a_at	NA	Function_At: NA	0.55	333	553	862	3719	5149
			Function_Cs: Putative uncharacterized protein
			Psort: CHL,CYT,NUC
			Best At match: 0
			Best Cs match: orange1.1t00762.4
60	Cit.30956.1.S1_at	MORN repeat /<br>phosphatidylinositol-4-phosphate 5-kinase	Function_At: MORN (Membrane Occupation and Recognition Nexus) repeat-containing protein /phosphatidylinositol-4-phosphate 5-kinase-related	0.54	339	2571	7256	774	441
			Function_Cs: Phosphatidylinositol-4-phosphate 5-kinase 1
			Psort: CHL,NUC,MIT
			Best At match: AT1G77660
			Best Cs match: Cs3g19390.1
61	Cit.10467.1.S1_s_at	peptidase M1	Function_At: peptidase M1 family protein	0.53	341	396	1029	4094	7318
			Function_Cs: Peptidase M, neutral zinc metallopeptidase, zinc-binding site
			Psort: CHL,PLA,CYT
			Best At match: AT1G63770
			Best Cs match: Cs5g03400.1
62	Cit.13573.1.S1_s_at	PANK1	Function_At: ATPANK1 (PANTOTHENATE KINASE 1)	0.61	346	1691	964	3298	9135
			Function_Cs: Pantothenate kinase 2
			Psort: NUC,MIT,CHL
			Best At match: AT1G60440
			Best Cs match: Cs7g08750.2
63	Cit.14619.1.S1_at	Per1-like	Function_At: Per1-like family protein	0.6	351	417	227	9542	18287
			Function_Cs: Post-GPI attachment to proteins factor 3
			Psort: NA
			Best At match: AT1G16560
			Best Cs match: Cs9g17920.2
63	Cit.25362.1.S1_at	G18b	Function_At: AtATG18b	0.53	351	96	200	11271	16871
			Function_Cs: Autophagy-related protein 18
			Psort: CHL,NUC,MIT
			Best At match: AT4G30510
			Best Cs match: Cs4g02320.1
64	Cit.6617.1.S1_at	TET10	Function_At: TET10 (TETRASPANIN10)	0.52	355	2367	3682	2179	9722
			Function_Cs: Putative uncharacterized protein Sb01g017780
			Psort: MIT,NUC,PLA
			Best At match: AT1G63260
			Best Cs match: Cs5g10640.1
64	Cit.13803.1.S1_s_at	24 kDa vacuolar	Function_At: 24 kDa vacuolar protein, putative	0.59	355	1247	1905	3119	5997
			Function_Cs: Endoplasmic reticulum metallopeptidase 1
			Psort: CHL,NUC,MIT
			Best At match: AT5G20660
			Best Cs match: Cs7g25630.2
65	Cit.18215.1.S1_at	CDP-diglyceride synthetase	Function_At: phosphatidate cytidylyltransferase, putative / CDP-diglyceride synthetase, putative	0.52	370	895	1449	3279	3775
			Function_Cs: Cytidinediphosphate diacylglycerol synthase 2
			Psort: MIT,PLA,CHL
			Best At match: AT4G22340
			Best Cs match: Cs2g02290.1
66	Cit.25946.1.S1_at	UBC26	Function_At: UBC26 (UBIQUITIN-CONJUGATING ENZYME 26)	0.53	380	3443	8284	663	1962
			Function_Cs: Putative ubiquitin-conjugating enzyme
			Psort: NUC,MIT,PLA
			Best At match: AT1G53020
			Best Cs match: Cs1g07320.1
67	Cit.39625.1.S1_s_at	protease	Function_At: cathepsin B-like cysteine protease, putative	0.56	382	4992	7604	88	4702
			Function_Cs: Peptidase C1A, papain
			Psort: VAC,EXC,PLA
			Best At match: AT4G01610
			Best Cs match: orange1.1t00609.1
68	Cit.10886.1.S1_s_at	hydrolase	Function_At: haloacid dehalogenase-like hydrolase family protein	0.62	392	250	1419	4021	1851
			Function_Cs: Uncharacterized protein C24B11.05
			Psort: CHL,NUC,PLA
			Best At match: AT5G02230
			Best Cs match: orange1.1t04504.1
69	Cit.38391.1.S1_at	RWP-RK	Function_At: RWP-RK domain-containing protein	0.55	399	916	514	3092	4177
			Function_Cs: Protein NLP2
			Psort: NUC,CHL,MIT
			Best At match: AT4G35270
			Best Cs match: Cs8g01520.1
70	Cit.26624.1.S1_at	NA	NA	0.53	405	2322	1242	5939	21052
71	Cit.31546.1.S1_at	zinc finger	Function_At: zinc finger (C3HC4-type RING finger) family protein	0.63	410	840	1331	275	695
			Function_Cs: DNA binding zinc finger protein (Pspzf) (Fragment)
			Psort: NUC,CHL,CYT
			Best At match: AT1G53190
			Best Cs match: orange1.1t04886.1
72	Cit.25131.1.S1_at	RWP-RK	Function_At: RWP-RK domain-containing protein	0.54	412	1159	558	3805	2558
			Function_Cs: Protein NLP2
			Psort: NUC,CHL,MIT
			Best At match: AT4G35270
			Best Cs match: Cs8g01520.1
73	Cit.38443.1.S1_at	NA	Function_At: unknown protein	0.61	437	479	457	2835	7620
			Function_Cs: Putative uncharacterized protein OSJNBa0084C09.7
			Psort: CHL,PLA,CYT
			Best At match: AT4G01897
			Best Cs match: orange1.1t01734.1
74	Cit.29361.1.S1_s_at	NA	Function_At: NA	0.62	438	2162	1268	662	4579
			Function_Cs: Metallothionein-like protein type 3
			Psort: NUC,CHL,CYT
			Best At match: 0
			Best Cs match: Cs1g07330.1
75	Cit.7278.1.S1_at	NA	Function_At: unknown protein	0.51	441	49	266	524	2649
			Function_Cs: Putative uncharacterized protein Sb02g000350
			Psort: NUC,PLA,MIT
			Best At match: AT1G61930
			Best Cs match: Cs2g03140.1
76	Cit.6758.1.S1_at	PPR	Function_At: pentatricopeptide (PPR) repeat-containing protein	0.63	446	346	827	8878	7953
			Function_Cs: Transcription factor tau subunit sfc4
			Psort: NUC,CHL,MIT
			Best At match: AT3G13150
			Best Cs match: Cs5g18960.1
77	Cit.2584.1.S1_at	syntaxin	Function_At: syntaxin family protein	0.54	447	3213	4358	5925	14395
			Function_Cs: Putative uncharacterized protein OSJNBa0014O06.6
			Psort: NUC,CHL,PLA
			Best At match: AT2G18860
			Best Cs match: Cs4g03410.1
77	Cit.31229.1.S1_at	NA	Function_At: NA	0.51	447	1062	3473	1501	2174
			Function_Cs: RING finger protein 141
			Psort: CHL,PLA,NUC
			Best At match: 0
			Best Cs match: Cs7g10010.1
78	Cit.16956.1.S1_x_at	MT3	Function_At: MT3 (METALLOTHIONEIN 3)	0.6	448	2852	2360	774	6141
			Function_Cs: Metallothionein-like protein type 3
			Psort: NUC,CHL,CYT
			Best At match: AT3G15353
			Best Cs match: Cs1g07330.1
79	Cit.12788.1.S1_at	NA	Function_At: NA	0.52	449	534	668	12035	20407
			Function_Cs: Probable Xaa-Pro aminopeptidase P
			Psort: NUC,MIT,PLA
			Best At match: 0
			Best Cs match: Cs1g23730.5
79	Cit.15038.1.S1_at	autophagy Apg6	Function_At: autophagy protein Apg6 family	0.51	449	2186	1637	4800	14656
			Function_Cs: Beclin-1-like protein
			Psort: NUC,MIT,CHL
			Best At match: AT3G61710
			Best Cs match: orange1.1t00487.1
80	Cit.13259.1.S1_at	NA	Function_At: unknown protein	0.51	461	2787	2923	5648	22985
			Function_Cs: Putative uncharacterized protein Sb03g000320
			Psort: NUC,CHL,PLA
			Best At match: AT2G42760
			Best Cs match: Cs2g15220.1
81	Cit.6486.1.S1_at	zinc finger	Function_At: helicase domain-containing protein / IBR domain-containing protein / zinc finger protein-related	0.59	462	266	929	176	5088
			Function_Cs: Putative uncharacterized protein At4g01020, chloroplastic
			Psort: NUC,MIT,CYT
			Best At match: AT4G01020
			Best Cs match: Cs1g17030.1
82	Cit.1490.1.S1_s_at	alanine racemase	Function_At: alanine racemase family protein	0.51	463	1906	5088	337	650
			Function_Cs: Proline synthase co-transcribed bacterial homolog protein
			Psort: CHL,NUC,CYT
			Best At match: AT1G11930
			Best Cs match: Cs2g02740.2
82	Cit.25934.1.S1_at	TF	Function_At: transcription factor	0.57	463	1318	753	5893	20254
			Function_Cs: Scarecrow transcription factor family protein
			Psort: NUC,CHL,PLA
			Best At match: AT4G36710
			Best Cs match: orange1.1t03336.1
83	Cit.6445.1.S1_at	XF1	Function_At: XF1	0.51	466	2346	4437	4844	11740
			Function_Cs: Squalene monooxygenase
			Psort: PLA,MIT,NUC
			Best At match: AT1G58440
			Best Cs match: Cs3g16350.1
84	Cit.265.1.S1_at	TRX1	Function_At: ATTRX1	0.52	478	2203	4162	1617	3186
			Function_Cs: Putative uncharacterized protein
			Psort: CYT,MIT,CHL
			Best At match: AT3G51030
			Best Cs match: Cs1g24740.2
85	Cit.26923.1.S1_at	S1 RNA-binding	Function_At: S1 RNA-binding domain-containing protein	0.5	479	926	1270	1841	5302
			Function_Cs: Putative uncharacterized protein Sb04g001123 (Fragment)
			Psort: NUC,CHL,CYT
			Best At match: AT1G12800
			Best Cs match: Cs5g10650.1
86	Cit.14174.1.S1_at	PH	Function_At: pleckstrin homology (PH) domain-containing protein / lipid-binding START domain-containing protein	0.68	484	1454	2977	1139	3489
			Function_Cs: Pleckstrin homology (PH) and lipid-binding START domain-containing protein
			Psort: NUC,MIT,PLA
			Best At match: AT2G28320
			Best Cs match: Cs8g16410.1
87	Cit.24523.1.S1_at	UBC22	Function_At: UBC22 (ubiquitin-conjugating enzyme 22)	0.51	486	337	2344	450	5616
			Function_Cs: Ubiquitin-conjugating enzyme E2 22
			Psort: CHL,CYT,NUC
			Best At match: AT5G05080
			Best Cs match: Cs6g16150.1
87	Cit.6015.1.S1_s_at	MTP11	Function_At: MTP11	0.5	486	1906	3371	562	3445
			Function_Cs: Metal tolerance protein 5
			Psort: VAC,GOL,NUC
			Best At match: AT2G39450
			Best Cs match: Cs7g28390.1
87	Cit.2200.1.S1_s_at	OBE2	Function_At: OBE2 (OBERON2)	0.52	486	2062	1828	3335	9186
			Function_Cs: Protein OBERON 2
			Psort: NUC,CHL,MIT
			Best At match: AT5G48160
			Best Cs match: Cs2g19740.1
88	Cit.33962.1.S1_at	NA	Function_At: unknown protein	0.62	492	612	1187	123	1909
			Function_Cs: Putative uncharacterized protein Sb01g036840
			Psort: CHL,NUC,PLA
			Best At match: AT3G55060
			Best Cs match: Cs7g28000.1
89	Cit.29967.1.S1_at	glycoprotein	Function_At: lipid-binding serum glycoprotein family protein	0.5	496	2545	4973	1525	10058
			Function_Cs: Putative BPI/LBP family protein At3g20270
			Psort: CHL,CYT,PLA
			Best At match: AT1G04970
			Best Cs match: Cs4g09600.1
90	Cit.27576.1.S1_at	NA	NA	0.51	499	145	650	1261	401
91	Cit.22907.1.S1_s_at	nodulin MtN21	Function_At: nodulin MtN21 family protein	0.51	500	5995	11751	829	4147
			Function_Cs: Auxin-induced protein 5NG4
			Psort: CHL,PLA,CSK
			Best At match: AT3G28050
			Best Cs match: Cs7g08270.1
92	Cit.36856.1.S1_at	pde191	Function_At: pde191 (pigment defective 191)	0.5	503	2130	4137	1018	7795
			Function_Cs: Mitochondrial transcription termination factor family protein
			Psort: MIT,CHL,NUC
			Best At match: AT4G38160
			Best Cs match: Cs8g01080.1
93	Cit.4729.1.S1_s_at	NA	Function_At: unknown protein	0.58	509	2351	819	7995	25950
			Function_Cs: Putative uncharacterized protein Sb03g010840
			Psort: CHL,NUC,VAC
			Best At match: AT5G25265
			Best Cs match: Cs7g05900.1
94	Cit.8361.1.S1_at	SFR6	Function_At: SFR6 (SENSITIVE TO FREEZING 6)	0.5	511	2257	4250	1412	3999
			Function_Cs: Putative uncharacterized protein OSJNBa0017E08.1 (Fragment)
			Psort: NUC,CYT,PLA
			Best At match: AT4G04920
			Best Cs match: Cs2g06310.1
95	Cit.9956.1.S1_s_at	senescence-associated	Function_At: senescence-associated protein-related	0.57	517	2397	987	5149	17679
			Function_Cs: Putative uncharacterized protein Sb04g024610
			Psort: NUC,CHL,CYT
			Best At match: AT5G49120
			Best Cs match: Cs9g04140.1
96	Cit.1497.1.S1_s_at	anac047	Function_At: anac047 (Arabidopsis NAC domain containing protein 47)	0.71	522	2751	638	4445	8849
			Function_Cs: NAC domain transcription factor, putative, expressed
			Psort: NUC,CHL,CYT
			Best At match: AT3G04070
			Best Cs match: Cs5g26130.1
97	Cit.28339.1.S1_at	protein binding	Function_At: protein binding / zinc ion binding	0.52	525	122	161	13692	2186
			Function_Cs: RING finger protein 145
			Psort: NUC,CYT,MIT
			Best At match: AT4G28370
			Best Cs match: Cs2g23500.1
97	Cit.18474.1.S1_x_at	NA	NA	0.61	525	2137	4157	10590	21618
98	Cit.16913.1.S1_s_at	ISU1	Function_At: ISU1	0.6	528	816	213	2319	10521
			Function_Cs: Iron sulfur cluster assembly protein 1, mitochondrial
			Psort: CHL,NUC,MIT
			Best At match: AT4G22220
			Best Cs match: Cs5g05530.1
99	Cit.1272.1.S1_x_at	NA	Function_At: unknown protein	0.56	530	2818	3652	1288	4672
			Function_Cs: Whole genome shotgun assembly, reference scaffold set, scaffold scaffold_32
			Psort: PLA,CYT,CHL
			Best At match: AT4G21570
			Best Cs match: Cs1g06590.2
100	Cit.6976.1.S1_at	AML1	Function_At: AML1 (ARABIDOPSIS MEI2-LIKE PROTEIN 1)	0.62	536	46	503	1899	5229
			Function_Cs: RNA-binding region RNP-1 (RNA recognition motif)
			Psort: CHL,NUC,CYT
			Best At match: AT5G61960
			Best Cs match: orange1.1t04610.2

## Sheet: Table S2. CitGF14c
Table S2. 14-3-3s Co-expressed genes
CitGF14c
Rank	Target	symbol	Function	PCC	Csin	Citrus	Fruit	Stress	Leaf
1	Cit.1702.1.S1_s_at	UBC13A<br>UBC35	Function_At: UBC35 (UBIQUITIN-CONJUGATING ENZYME 35)	0.58	11	6365	13156	5426	3119
			Function_Cs: Putative uncharacterized protein Sb03g030840
			Psort: NUC,MIT,CHL
			Best At match: AT1G78870
			Best Cs match: Cs8g09610.1
2	Cit.17185.1.S1_x_at	NA	Function_At: unknown protein	0.58	44	80	133	134	585
			Function_Cs: Putative uncharacterized protein Sb01g042484
			Psort: CHL,PLA,NUC
			Best At match: AT5G17610
			Best Cs match: Cs7g15710.1
2	Cit.3369.1.S1_at	CBL	Function_At: CBL (cystathionine beta-lyase)	0.54	44	2583	2592	4185	17760
			Function_Cs: Cys/Met metabolism pyridoxal-phosphate-dependent protein
			Psort: CHL,MIT,EXC
			Best At match: AT3G57050
			Best Cs match: orange1.1t01854.1
3	Cit.5712.1.S1_s_at	NA	Function_At: unknown protein	0.57	52	1713	3434	2317	6977
			Function_Cs: Putative uncharacterized protein P0470D12.137
			Psort: CHL,PLA,CYT
			Best At match: AT5G27710
			Best Cs match: Cs3g14300.1
3	Cit.3469.1.S1_at	microtubule motor	Function_At: microtubule motor	0.54	52	419	3952	510	1963
			Function_Cs: Neuronal nitric oxide synthase protein inhibitor
			Psort: NUC,MIT,PLA
			Best At match: AT4G15930
			Best Cs match: Cs9g04150.1
4	Cit.26378.1.S1_s_at	NA	Function_At: unknown protein	0.58	59	3827	5772	5490	8920
			Function_Cs: 28 kDa heat- and acid-stable phosphoprotein
			Psort: NUC,PLA,CYT
			Best At match: AT5G46020
			Best Cs match: Cs2g05340.1
5	Cit.17185.1.S1_at	NA	Function_At: unknown protein	0.56	65	87	142	119	568
			Function_Cs: Putative uncharacterized protein Sb01g042484
			Psort: CHL,PLA,NUC
			Best At match: AT5G17610
			Best Cs match: Cs7g15710.1
6	Cit.6039.1.S1_at	ATP-binding region, ATPase-like	Function_At: ATP-binding region, ATPase-like domain-containing protein	0.65	72	253	2490	360	213
			Function_Cs: ATPase, histidine kinase, DNA gyrase B-, and HSP90-like domain containing protein, expressed
			Psort: MIT,NUC,PLA
			Best At match: AT4G36290
			Best Cs match: Cs1g24790.1
7	Cit.20689.1.S1_s_at	VIK	NA	0.56	81	1927	5206	110	1102
8	Cit.787.1.S1_x_at	PBF1	Function_At: PBF1	0.6	85	2092	6415	1708	2174
			Function_Cs: Proteasome subunit beta type-1
			Psort: CHL,NUC,EXC
			Best At match: AT3G60820
			Best Cs match: orange1.1t00241.1
9	Cit.12072.1.S1_at	PPC2	Function_At: ATPPC2 (PHOSPHOENOLPYRUVATE CARBOXYLASE 2)	0.58	86	3862	5986	2758	6514
			Function_Cs: Phosphoenolpyruvate carboxylase 2
			Psort: CYT,NUC,MIT
			Best At match: AT2G42600
			Best Cs match: Cs2g15520.1
10	Cit.11054.1.S1_at	Rho-GTPase-activating	Function_At: Rho-GTPase-activating protein-related	0.55	88	607	1089	1845	3936
			Function_Cs: Cellular retinaldehyde-binding/triple function, C-terminal
			Psort: CYT,PLA,NUC
			Best At match: AT4G35750
			Best Cs match: Cs1g26190.2
11	Cit.25356.1.S1_at	ATG5	Function_At: ATG5	0.52	96	157	375	75	237
			Function_Cs: Phosphatidylinositol-4-phosphate phosphatase RHD4
			Psort: CYT,PLA,MIT
			Best At match: AT3G51830
			Best Cs match: Cs6g08670.1
12	Cit.29414.1.S1_s_at	band 7	NA	0.49	106	2782	10673	2314	1233
13	Cit.16323.1.S1_at	AtAUG3<br>37834	Function_At: unknown protein	0.49	113	4049	13213	6635	5559
			Function_Cs: Putative uncharacterized protein Sb02g004820
			Psort: NUC,CHL,MIT
			Best At match: AT5G48520
			Best Cs match: orange1.1t03196.1
14	Cit.10266.1.S1_at	RPL32A	Function_At: 60S ribosomal protein L32 (RPL32A)	0.57	118	10255	19973	5392	4609
			Function_Cs: 60S ribosomal protein L32-1
			Psort: CHL,NUC,PLA
			Best At match: AT4G18100
			Best Cs match: Cs7g16770.3
15	Cit.4587.1.S1_s_at	ACLA-3	Function_At: ACLA-3	0.53	128	1593	6183	2456	703
			Function_Cs: ATP-citrate synthase (ATP-citrate (Pro-S-)-lyase)(Citrate cleavage enzyme)
			Psort: NUC,MIT,CYT
			Best At match: AT1G09430
			Best Cs match: Cs6g01210.1
16	Cit.11262.1.S1_s_at	BIOB	Function_At: BIO2 (BIOTIN AUXOTROPH 2)	0.53	134	2784	10440	1174	818
			Function_Cs: Biotin synthase
			Psort: NUC,EXC,PLA
			Best At match: AT2G43360
			Best Cs match: orange1.1t03697.1
17	Cit.15252.1.S1_at	NA	Function_At: NA	0.53	140	1392	5324	2197	4357
			Function_Cs: Vacuolar protein sorting-associated protein 25
			Psort: NUC,MIT,CHL
			Best At match: 0
			Best Cs match: Cs3g08830.1
17	Cit.19476.1.S1_s_at	PBG1	Function_At: PBG1	0.57	140	676	2672	1068	1407
			Function_Cs: Proteasome subunit beta type-4
			Psort: CHL,CYT,NUC
			Best At match: AT1G56450
			Best Cs match: Cs8g16970.1
18	Cit.21056.1.S1_at	UBQ1	Function_At: UBQ1 (UBIQUITIN EXTENSION PROTEIN 1)	0.62	142	1372	5636	410	1232
			Function_Cs: Ubiquitin-60S ribosomal protein L40
			Psort: NUC,CHL,CYT
			Best At match: AT3G52590
			Best Cs match: orange1.1t02545.1
18	Cit.12116.1.S1_at	NA	Function_At: NA	0.47	142	1702	1418	5309	10495
			Function_Cs: NA
			Psort: NA
			Best At match: 0
			Best Cs match: Cs4g20410.3
19	Cit.1294.1.S1_s_at	Ras-related GTP-binding	Function_At: Ras-related GTP-binding family protein	0.47	143	6583	19038	2799	590
			Function_Cs: Ras-related protein RABE1a
			Psort: PLA,CHL,CYT
			Best At match: AT5G59840
			Best Cs match: Cs7g28780.1
20	Cit.1791.1.S1_at	PAA1	Function_At: PAA1 (PROTEASOME ALPHA SUBUNIT A 1)	0.54	145	47	278	132	697
			Function_Cs: Proteasome subunit alpha type-6-B
			Psort: CHL,NUC,CYT
			Best At match: AT5G35590
			Best Cs match: Cs1g17300.1
21	Cit.11364.1.S1_at	cytochrome c oxidase	Function_At: cytochrome c oxidase-related	0.51	146	292	636	69	286
			Function_Cs: Cytochrome c oxidase subunit 6a, mitochondrial
			Psort: MIT,PLA,NUC
			Best At match: AT4G37830
			Best Cs match: Cs1g21090.1
22	Cit.13726.1.S1_at	vacuolar ATPase subunit F	Function_At: vacuolar ATPase subunit F family protein	0.49	149	279	544	228	539
			Function_Cs: V-type proton ATPase subunit F (Fragment)
			Psort: CHL,NUC,END
			Best At match: AT4G02620
			Best Cs match: Cs3g10850.1
23	Cit.3677.1.S1_at	RPN7	Function_At: 26S proteasome regulatory subunit, putative (RPN7)	0.56	161	215	57	257	1222
			Function_Cs: Probable 26S proteasome non-ATPase regulatory subunit 6
			Psort: CHL,MIT,CYT
			Best At match: AT4G24820
			Best Cs match: Cs5g06820.1
24	Cit.18474.1.S1_s_at	NA	NA	0.57	171	146	161	732	2490
25	Cit.17093.1.S1_x_at	NA	Function_At: unknown protein	0.49	174	3032	4259	4990	4802
			Function_Cs: Mitochondrial ATP synthase 6 kDa subunit (Fragment)
			Psort: MIT,CHL,NUC
			Best At match: AT5G59613
			Best Cs match: Cs6g05950.1
26	Cit.13638.1.S1_at	KEA2	Function_At: KEA2	0.6	175	4699	6582	4190	14367
			Function_Cs: K(+) efflux antiporter 2, chloroplastic
			Psort: CHL,PLA,NUC
			Best At match: AT4G00630
			Best Cs match: orange1.1t00334.2
27	Cit.26608.1.S1_at	HPA1	Function_At: HPA1 (HISTIDINOL PHOSPHATE AMINOTRANSFERASE 1)	0.53	177	9069	15567	6784	6290
			Function_Cs: Histidinol-phosphate aminotransferase, chloroplast, probable
			Psort: CHL,NUC,CYT
			Best At match: AT5G10330
			Best Cs match: Cs3g22450.1
28	Cit.9536.1.S1_at	VIP6	Function_At: ELF8 (EARLY FLOWERING 8)	0.62	178	2700	4724	1967	3296
			Function_Cs: cDNA FLJ76427, highly similar to Homo sapiens SH2 domain binding protein 1 (tetratricopeptide repeat containing) (SH2BP1), mRNA
			Psort: CHL,NUC,PLA
			Best At match: AT2G06210
			Best Cs match: orange1.1t00171.1
29	Cit.26579.1.S1_at	NA	NA	0.48	179	1541	4965	248	697
30	Cit.15233.1.S1_at	AtAUG1<br>37104EMB2819	Function_At: unknown protein	0.5	182	2042	6604	1293	1392
			Function_Cs: HAUS augmin-like complex subunit 1
			Psort: CHL,NUC,PLA
			Best At match: AT2G41350
			Best Cs match: orange1.1t01861.1
31	Cit.1755.1.S1_s_at	SPP	Function_At: ATSPP (ARABIDOPSIS SIGNAL PEPTIDE PEPTIDASE)	0.48	188	9977	17178	3458	2893
			Function_Cs: Minor histocompatibility antigen H13, putative
			Psort: PLA,CYT,MIT
			Best At match: AT2G03120
			Best Cs match: Cs2g29740.1
32	Cit.17030.1.S1_s_at	cytochrome c oxidase	Function_At: cytochrome c oxidase subunit Vc, putative / COX5C, putative	0.53	189	6991	13663	2514	2064
			Function_Cs: Cytochrome c oxidase polypeptide Vc-2, putative
			Psort: NUC,MIT,CHL
			Best At match: AT5G61310
			Best Cs match: orange1.1t01677.1
33	Cit.9033.1.S1_at	RAN3	Function_At: RAN3 (RAN GTPASE 3)	0.57	193	1931	4155	2794	2315
			Function_Cs: GTP-binding nuclear protein Ran-3
			Psort: NUC,PLA,CYT
			Best At match: AT5G55190
			Best Cs match: Cs4g17360.1
34	Cit.18523.1.S1_at	AFG1-like ATPase	Function_At: AFG1-like ATPase family protein	0.46	194	6581	6558	10017	25039
			Function_Cs: Lactation elevated protein 1
			Psort: CYT,CHL,MIT
			Best At match: AT2G25530
			Best Cs match: Cs7g05190.1
35	Cit.3728.1.S1_at	arginase	Function_At: arginase	0.51	198	8619	17481	1762	923
			Function_Cs: Arginase
			Psort: PLA,CHL,MIT
			Best At match: AT4G08900
			Best Cs match: orange1.1t00222.1
36	Cit.2624.1.S1_s_at	NA	Function_At: FUNCTIONS IN: molecular_function unknown	0.61	200	1263	4726	2934	2598
			Function_Cs: Putative uncharacterized protein Sb02g017356 (Fragment)
			Psort: CHL,NUC,MIT
			Best At match: AT3G55600
			Best Cs match: orange1.1t02631.1
37	Cit.23504.1.S1_at	NA	Function_At: NA	0.54	207	304	3144	175	568
			Function_Cs: cDNA FLJ58583, highly similar to GPI transamidase component PIG-S
			Psort: NUC,CHL,CYT
			Best At match: 0
			Best Cs match: Cs5g27790.1
37	Cit.12729.1.S1_at	zinc ion binding	Function_At: nucleic acid binding / zinc ion binding	0.46	207	9074	11682	11909	17305
			Function_Cs: Zinc finger matrin-type protein 2
			Psort: CHL,NUC,CYT
			Best At match: AT3G05760
			Best Cs match: Cs3g14980.1
38	Cit.4732.1.S1_s_at	WHY1	Function_At: WHY1 (WHIRLY 1)	0.49	214	8017	10800	8352	11795
			Function_Cs: Putative uncharacterized protein Sb04g004060
			Psort: CHL,NUC,PLA
			Best At match: AT1G14410
			Best Cs match: Cs7g04270.1
39	Cit.31239.1.S1_at	RNA binding	Function_At: RNA binding / translation initiation factor	0.46	217	2556	4057	1561	3668
			Function_Cs: Probable RNA-binding protein EIF1AD
			Psort: NUC,CYT,CHL
			Best At match: AT2G40780
			Best Cs match: Cs7g29510.1
40	Cit.26463.1.S1_at	EXO70A1	Function_At: ATEXO70A1 (exocyst subunit EXO70 family protein A1)	0.45	220	192	844	377	552
			Function_Cs: Exocyst complex component 7
			Psort: NUC,CYT,CHL
			Best At match: AT5G03540
			Best Cs match: Cs7g23250.1
41	Cit.16546.1.S1_at	NA	Function_At: unknown protein	0.47	229	4453	8005	7206	18358
			Function_Cs: Chloroplast channel forming outer membrane protein (ISS) (Fragment)
			Psort: MIT,PLA,NUC
			Best At match: AT1G76405
			Best Cs match: Cs3g27880.1
41	Cit.15263.1.S1_at	transferase, transferring acyl groups	Function_At: transferase, transferring acyl groups	0.49	229	398	1714	123	1483
			Function_Cs: Whole genome shotgun sequence assembly, scaffold_145, strain Mel28
			Psort: NA
			Best At match: AT4G17910
			Best Cs match: Cs7g21680.3
42	Cit.13268.1.S1_s_at	NA	Function_At: unknown protein	0.45	232	1120	1760	301	1050
			Function_Cs: Transmembrane protein 93 homolog
			Psort: CHL,CYT,NUC
			Best At match: AT5G49540
			Best Cs match: Cs9g01910.7
43	Cit.289.1.S1_at	NA	Function_At: NA	0.49	234	636	2265	826	2442
			Function_Cs: NA
			Psort: CYT,NUC,PLA
			Best At match: 0
			Best Cs match: orange1.1t06019.1
43	Cit.12788.1.S1_at	NA	Function_At: NA	0.57	234	1810	4115	2404	1555
			Function_Cs: Probable Xaa-Pro aminopeptidase P
			Psort: NUC,MIT,PLA
			Best At match: 0
			Best Cs match: Cs1g23730.5
44	Cit.17666.1.S1_x_at	NDPK1	Function_At: NDPK1	0.52	241	1191	8550	318	1694
			Function_Cs: Nucleoside diphosphate kinase (Fragment)
			Psort: CHL,MIT,PLA
			Best At match: AT4G09320
			Best Cs match: Cs8g06110.1
44	Cit.9380.1.S1_s_at	RPL29B	Function_At: 60S ribosomal protein L29 (RPL29B)	0.45	241	4020	9072	253	78
			Function_Cs: 60S ribosomal protein L29-1
			Psort: CHL,PLA,NUC
			Best At match: AT3G06680
			Best Cs match: Cs9g02480.1
45	Cit.12415.1.S1_at	RPN8A	Function_At: RPN8A (RP NON-ATPASE SUBUNIT 8A)	0.5	242	6715	12236	8335	9552
			Function_Cs: Probable 26S proteasome non-ATPase regulatory subunit 7
			Psort: NUC,PLA,MIT
			Best At match: AT5G05780
			Best Cs match: Cs6g07870.4
46	Cit.16994.1.S1_s_at	SNRNP-G	Function_At: SNRNP-G (PROBABLE SMALL NUCLEAR RIBONUCLEOPROTEIN G)	0.58	244	3146	11086	1995	3410
			Function_Cs: Putative small nuclear ribonucleoprotein polypeptide G/SNRNP-G
			Psort: CHL,NUC,CYT
			Best At match: AT2G23930
			Best Cs match: Cs6g14400.1
47	Cit.13217.1.S1_at	thiF	Function_At: thiF family protein	0.52	245	3540	9608	3004	2478
			Function_Cs: Ubiquitin-like modifier-activating enzyme 5
			Psort: MIT,CYT,PLA
			Best At match: AT1G05350
			Best Cs match: Cs7g22070.1
48	Cit.289.1.S1_s_at	MES1	Function_At: MES1 (METHYL ESTERASE 1)	0.5	254	2116	6900	1468	2681
			Function_Cs: NA
			Psort: CYT,NUC,PLA
			Best At match: AT2G23620
			Best Cs match: orange1.1t06019.1
48	Cit.6200.1.S1_at	NA	Function_At: unknown protein	0.46	254	4601	8614	5638	3354
			Function_Cs: Putative uncharacterized protein Sb05g000620
			Psort: CHL,NUC,CYT
			Best At match: AT3G62450
			Best Cs match: Cs9g05110.1
49	Cit.7007.1.S1_at	NA	Function_At: unknown protein	0.51	256	117	344	62	126
			Function_Cs: Putative uncharacterized protein Sb01g037300
			Psort: CYT,MIT,NUC
			Best At match: AT4G16170
			Best Cs match: Cs9g02110.1
50	Cit.11836.1.S1_at	ST7R	Function_At: DWF5 (DWARF 5)	0.54	262	463	731	1397	2058
			Function_Cs: 7-dehydrocholesterol reductase
			Psort: END,CHL,PLA
			Best At match: AT1G50430
			Best Cs match: Cs1g10240.2
51	Cit.12782.1.S1_at	UEV1B	Function_At: MMZ2 (MMS ZWEI HOMOLOGE 2)	0.48	265	4401	10738	6728	4362
			Function_Cs: Ubiquitin-conjugating enzyme E2 variant 1B
			Psort: CHL,NUC,CYT
			Best At match: AT1G70660
			Best Cs match: Cs2g17280.1
52	Cit.22420.1.S1_x_at	SUR2	Function_At: CYP83B1 (CYTOCHROME P450 MONOOXYGENASE 83B1)	0.44	267	11822	16777	2441	2561
			Function_Cs: Cytochrome P450 83B1
			Psort: END,NUC,CHL
			Best At match: AT4G31500
			Best Cs match: Cs5g25920.1
53	Cit.14746.1.S1_at	ZNMP	Function_At: ATPREP1 (PRESEQUENCE PROTEASE 1)	0.55	269	4477	8627	835	2086
			Function_Cs: Presequence protease 2, chloroplastic/mitochondrial
			Psort: CHL,MIT,NUC
			Best At match: AT3G19170
			Best Cs match: Cs8g05730.1
53	Cit.2180.1.S1_at	NA	Function_At: unknown protein	0.5	269	17740	23478	5501	4366
			Function_Cs: Protein KRTCAP2 homolog
			Psort: CHL,CYT,NUC
			Best At match: AT1G77350
			Best Cs match: Cs3g20110.1
54	Cit.36163.1.S1_at	pde194	Function_At: pde194 (pigment defective 194)	0.46	270	3040	7714	1879	6667
			Function_Cs: Putative uncharacterized protein fmt (Fragment)
			Psort: CHL,NUC,CYT
			Best At match: AT1G66520
			Best Cs match: Cs6g17870.1
55	Cit.1933.1.S1_at	HTA3	Function_At: GAMMA-H2AX (GAMMA HISTONE VARIANT H2AX)	0.6	282	2881	7868	3545	316
			Function_Cs: Histone H2AX
			Psort: NUC,CHL,PLA
			Best At match: AT1G54690
			Best Cs match: Cs3g13120.1
56	Cit.21926.1.S1_at	RNA binding	Function_At: RNA binding / translation initiation factor	0.44	286	3408	4335	3943	7651
			Function_Cs: Probable RNA-binding protein EIF1AD
			Psort: NUC,CYT,CHL
			Best At match: AT2G40780
			Best Cs match: Cs7g29510.1
56	Cit.4612.1.S1_at	cytidine/<br>deoxycytidylate deaminase	Function_At: cytidine/deoxycytidylate deaminase family protein	0.44	286	5596	6674	4186	4406
			Function_Cs: Riboflavin biosynthesis protein RibD
			Psort: NUC,END,MIT
			Best At match: AT3G47390
			Best Cs match: Cs6g02730.1
57	Cit.12126.1.S1_at	NA	Function_At: FUNCTIONS IN: molecular_function unknown	0.5	289	1084	2730	827	195
			Function_Cs: Probable small nuclear ribonucleoprotein Sm D2
			Psort: NUC,CHL,PLA
			Best At match: AT3G62840
			Best Cs match: Cs2g17700.2
58	Cit.15561.1.S1_at	NA	Function_At: NA	0.5	298	1888	3928	1522	461
			Function_Cs: Glycosyl hydrolase family 1 protein (Fragment)
			Psort: POX,CHL,END
			Best At match: 0
			Best Cs match: Cs8g03320.1
59	Cit.22579.1.S1_s_at	RPL36B	Function_At: 60S ribosomal protein L36 (RPL36B)	0.55	299	15031	21545	768	1874
			Function_Cs: Putative uncharacterized protein Sb01g003200
			Psort: NUC,CYT,MIT
			Best At match: AT3G53740
			Best Cs match: Cs9g17520.1
60	Cit.5572.1.S1_at	Expressed	Function_At: Expressed protein	0.49	305	8986	13033	8237	10352
			Function_Cs: Putative uncharacterized protein Sb02g026110
			Psort: MIT,CHL,CYT
			Best At match: AT4G25315
			Best Cs match: Cs7g18410.1
61	Cit.25268.1.S1_at	pseudouridine synthase	Function_At: pseudouridine synthase family protein	0.57	307	5143	12891	3261	4008
			Function_Cs: RNA pseudourine synthase 6, chloroplastic
			Psort: CHL,MIT,NUC
			Best At match: AT4G21770
			Best Cs match: Cs2g07750.1
62	Cit.13193.1.S1_at	kinase	Function_At: protein kinase, putative	0.48	314	2332	5385	4121	7218
			Function_Cs: Protein kinase domain containing protein, expressed
			Psort: PLA,NUC,CYT
			Best At match: AT5G50180
			Best Cs match: Cs5g06120.1
63	Cit.21689.1.S1_s_at	HRS1	Function_At: ATHRS1 (HISTIDYL-TRNA SYNTHETASE 1)	0.49	316	9751	10539	13506	21882
			Function_Cs: Histidyl-tRNA synthetase
			Psort: NUC,PLA,CYT
			Best At match: AT3G46100
			Best Cs match: orange1.1t00946.1
64	Cit.23625.1.S1_at	clathrin adaptor complexes medium subunit	Function_At: clathrin adaptor complexes medium subunit family protein	0.43	318	1898	1630	2428	17676
			Function_Cs: AP-3 complex subunit mu-1
			Psort: NUC,CYT,CHL
			Best At match: AT1G56590
			Best Cs match: Cs3g15430.1
65	Cit.885.1.S1_at	SNRNP-G	Function_At: SNRNP-G (PROBABLE SMALL NUCLEAR RIBONUCLEOPROTEIN G)	0.51	321	6598	10844	3453	5898
			Function_Cs: Putative small nuclear ribonucleoprotein polypeptide G/SNRNP-G
			Psort: CHL,NUC,CYT
			Best At match: AT2G23930
			Best Cs match: Cs6g14400.1
66	Cit.6319.1.S1_at	LIP2p	Function_At: lipoyltransferase (LIP2p)	0.5	323	2588	5075	4461	9863
			Function_Cs: Plastidial lipoyltransferase 2
			Psort: CHL,CYT,PLA
			Best At match: AT4G31050
			Best Cs match: Cs3g24250.1
67	Cit.13763.1.S1_at	NA	Function_At: NA	0.54	327	7278	12995	9569	11136
			Function_Cs: Mitochondrial aspartate-glutamate carrier protein-like
			Psort: NA
			Best At match: 0
			Best Cs match: Cs1g18870.5
68	Cit.22579.1.S1_x_at	NA	Function_At: NA	0.54	331	2098	16437	1068	1196
			Function_Cs: Putative uncharacterized protein Sb01g003200
			Psort: NUC,CYT,MIT
			Best At match: 0
			Best Cs match: Cs9g17520.1
69	Cit.5697.1.S1_at	NA	Function_At: NA	0.46	332	5370	5683	4626	19594
			Function_Cs: Putative uncharacterized protein Sb04g034830
			Psort: CHL,NUC,CYT
			Best At match: 0
			Best Cs match: Cs4g06250.1
70	Cit.14455.1.S1_at	SUFS	Function_At: CPNIFS (CHLOROPLASTIC NIFS-LIKE CYSTEINE DESULFURASE)	0.55	336	4136	6899	4123	8222
			Function_Cs: Cysteine desulfurase 2, chloroplastic
			Psort: CHL,NUC,MIT
			Best At match: AT1G08490
			Best Cs match: Cs2g29250.3
70	Cit.4616.1.S1_s_at	ADT1	Function_At: ADT1 (arogenate dehydratase 1)	0.47	336	15196	19701	15087	15241
			Function_Cs: Putative uncharacterized protein Sb02g011470
			Psort: CHL,NUC,PLA
			Best At match: AT1G11790
			Best Cs match: Cs2g21240.1
71	Cit.22896.1.S1_s_at	RML1	Function_At: GSH1 (GLUTAMATE-CYSTEINE LIGASE)	0.43	342	3541	8667	2176	3478
			Function_Cs: Glutamate--cysteine ligase, chloroplastic
			Psort: CHL,NUC,MIT
			Best At match: AT4G23100
			Best Cs match: Cs5g03610.1
72	Cit.10379.1.S1_at	proteasome	Function_At: 20S proteasome beta subunit E, putative	0.43	344	95	183	191	476
			Function_Cs: Putative 20S proteasome beta subunit 5 (Fragment)
			Psort: NA
			Best At match: AT3G26340
			Best Cs match: Cs7g10490.3
72	Cit.10641.1.S1_s_at	PAG1	Function_At: PAG1	0.51	344	1319	5931	3460	2420
			Function_Cs: Proteasome subunit alpha type-3
			Psort: CHL,CYT,NUC
			Best At match: AT2G27020
			Best Cs match: Cs6g16180.4
73	Cit.11067.1.S1_at	peptidyl-prolyl cis-trans isomerase PPIC-type	Function_At: peptidyl-prolyl cis-trans isomerase PPIC-type family protein	0.53	347	20027	21783	18066	14244
			Function_Cs: Peptidyl-prolyl cis-trans isomerase NIMA-interacting 4
			Psort: CYT,MIT,CHL
			Best At match: AT1G26550
			Best Cs match: Cs5g10900.1
73	Cit.23264.1.S1_s_at	RPL23AA	Function_At: RPL23AA (RIBOSOMAL PROTEIN L23AA)	0.53	347	928	8914	1305	1482
			Function_Cs: Putative uncharacterized protein Sb09g028070
			Psort: CHL,NUC,CYT
			Best At match: AT2G39460
			Best Cs match: Cs1g07990.1
74	Cit.5107.1.S1_at	Clp amino terminal	Function_At: Clp amino terminal domain-containing protein	0.55	351	4875	10074	1483	3812
			Function_Cs: ATPase family associated with various cellular activities (AAA) protein
			Psort: CHL,NUC,CYT
			Best At match: AT4G25370
			Best Cs match: Cs9g16030.1
74	Cit.3468.1.S1_s_at	microtubule motor	Function_At: microtubule motor	0.43	351	4834	7945	10618	8437
			Function_Cs: Neuronal nitric oxide synthase protein inhibitor
			Psort: NUC,MIT,PLA
			Best At match: AT4G15930
			Best Cs match: Cs9g04150.1
75	Cit.785.1.S1_at	PBF1	Function_At: PBF1	0.55	359	67	473	442	676
			Function_Cs: Proteasome subunit beta type-1
			Psort: CHL,NUC,EXC
			Best At match: AT3G60820
			Best Cs match: orange1.1t00241.1
76	Cit.15865.1.S1_at	NA	Function_At: unknown protein	0.48	362	2044	8427	3731	4176
			Function_Cs: Putative uncharacterized protein At1g67060/F1O19_7
			Psort: PLA,NUC,CYT
			Best At match: AT1G67060
			Best Cs match: Cs6g18550.3
77	Cit.8498.1.S1_at	CAM7	Function_At: CAM7 (CALMODULIN 7)	0.5	363	7184	11289	5547	5727
			Function_Cs: Putative uncharacterized protein Sb01g037010
			Psort: MIT,CHL,CYT
			Best At match: AT3G43810
			Best Cs match: Cs6g16140.1
78	Cit.29608.1.S1_at	NA	Function_At: NA	0.47	366	7416	16587	3077	11247
			Function_Cs: NA
			Psort: CYT,PLA,NUC
			Best At match: 0
			Best Cs match: Cs3g05440.1
79	Cit.20882.1.S1_at	MBF1B	Function_At: MBF1B (MULTIPROTEIN BRIDGING FACTOR 1B)	0.47	369	5081	6464	4938	2395
			Function_Cs: Multiprotein-bridging factor 1b
			Psort: NUC,CHL,CYT
			Best At match: AT3G58680
			Best Cs match: Cs5g12510.2
80	Cit.5153.1.S1_at	PDI12	Function_At: ATPDIL5-3 (PDI-LIKE 5-3)	0.5	372	3840	12611	3632	1715
			Function_Cs: Protein Disulfide Isomerase (PDIa) family, redox active TRX domain-containing protein
			Psort: END,CHL,NUC
			Best At match: AT3G20560
			Best Cs match: orange1.1t03415.1
81	Cit.11071.1.S1_at	ATP synthase	Function_At: mitochondrial ATP synthase g subunit family protein	0.49	377	2059	5340	3002	2809
			Function_Cs: Hydrogen-transporting ATP synthase, rotational mechanism, putative
			Psort: CHL,NUC,CYT
			Best At match: AT2G19680
			Best Cs match: Cs4g13470.1
82	Cit.36616.1.S1_at	NA	Function_At: NA	0.53	378	10678	17286	5985	5439
			Function_Cs: NA
			Psort: CHL,NUC,MIT
			Best At match: 0
			Best Cs match: Cs2g22460.1
83	Cit.5247.1.S1_s_at	HSP60-2	Function_At: HSP60-2 (HEAT SHOCK PROTEIN 60-2)	0.52	384	3392	6064	8144	14441
			Function_Cs: Chaperonin CPN60-2, mitochondrial
			Psort: MIT,CHL,NUC
			Best At match: AT2G33210
			Best Cs match: Cs5g26320.1
84	Cit.5939.1.S1_s_at	transducin	Function_At: transducin family protein / WD-40 repeat family protein	0.5	389	6006	13628	2826	1963
			Function_Cs: WD40 repeat-containing protein SMU1
			Psort: NUC,CYT,MIT
			Best At match: AT1G73720
			Best Cs match: Cs4g05740.1
85	Cit.25211.1.S1_x_at	NA	NA	0.46	406	78	316	141	330
86	Cit.20833.1.S1_at	RPL37aB	Function_At: 60S ribosomal protein L37a (RPL37aB)	0.44	410	24	61	149	251
			Function_Cs: 60S ribosomal protein L37a
			Psort: CHL,NUC,CYT
			Best At match: AT3G10950
			Best Cs match: Cs9g15560.1
87	Cit.23010.1.S1_s_at	NA	Function_At: unknown protein	0.49	412	10007	18424	9353	2692
			Function_Cs: Putative uncharacterized protein Sb03g036890
			Psort: CHL,MIT,CYT
			Best At match: AT2G27730
			Best Cs match: Cs8g14580.1
88	Cit.4033.1.S1_at	HISN2	Function_At: AT-IE	0.51	413	7858	9257	10864	7741
			Function_Cs: Histidine biosynthesis bifunctional protein hisIE, chloroplastic
			Psort: NUC,CHL,CSK
			Best At match: AT1G31860
			Best Cs match: Cs3g02050.1
89	Cit.9392.1.S1_at	glucosyl transferase	Function_At: UDP-glucoronosyl/UDP-glucosyl transferase family protein	0.41	414	708	738	595	2957
			Function_Cs: UDP-glucose:salicylic acid glucosyltransferase
			Psort: CHL,CYT,NUC
			Best At match: AT1G05680
			Best Cs match: Cs2g18240.1
90	Cit.15125.1.S1_at	HPA1	Function_At: HPA1 (HISTIDINOL PHOSPHATE AMINOTRANSFERASE 1)	0.46	415	3304	8291	2851	15339
			Function_Cs: Histidinol-phosphate aminotransferase, chloroplast, probable
			Psort: NA
			Best At match: AT5G10330
			Best Cs match: Cs3g22450.5
91	Cit.26315.1.S1_at	NA	Function_At: unknown protein	0.41	425	420	1555	951	3883
			Function_Cs: Putative uncharacterized protein Sb03g010690
			Psort: CHL,CYT,PLA
			Best At match: AT2G26840
			Best Cs match: Cs2g29400.1
92	Cit.21926.1.S1_s_at	RNA binding	Function_At: RNA binding / translation initiation factor	0.49	427	6115	8005	9583	6584
			Function_Cs: Probable RNA-binding protein EIF1AD
			Psort: NUC,CYT,CHL
			Best At match: AT2G40780
			Best Cs match: Cs7g29510.1
93	Cit.12038.1.S1_at	NA	Function_At: NA	0.6	429	7113	9958	6427	7686
			Function_Cs: 28 kDa heat- and acid-stable phosphoprotein
			Psort: NUC,CHL,CYT
			Best At match: 0
			Best Cs match: orange1.1t04887.3
94	Cit.6560.1.S1_s_at	pseudouridine synthase	Function_At: pseudouridine synthase family protein	0.56	431	5540	9859	3311	3137
			Function_Cs: RNA pseudourine synthase 6, chloroplastic
			Psort: CHL,MIT,NUC
			Best At match: AT4G21770
			Best Cs match: Cs2g07750.1
95	Cit.13719.1.S1_at	NA	Function_At: NA	0.5	435	1254	2340	229	679
			Function_Cs: NA
			Psort: CHL,PLA,CYT
			Best At match: 0
			Best Cs match: Cs2g30740.1
96	Cit.24901.1.S1_at	hydrolase	Function_At: protein N-terminal asparagine amidohydrolase family protein	0.45	439	7003	5227	8692	18396
			Function_Cs: Protein N-terminal asparagine amidohydrolase
			Psort: NUC,CHL,MIT
			Best At match: AT2G44420
			Best Cs match: Cs7g01240.1
97	Cit.37159.1.S1_at	NA	NA	0.49	441	1305	979	6159	9928
98	Cit.6452.1.S1_at	3BETAHSD/<br>D2	Function_At: AT3BETAHSD/D2 (3BETA-HYDROXYSTEROID-DEHYDROGENASE/DECARBOXYLASE ISOFORM 2)	0.41	443	12330	10116	14851	24384
			Function_Cs: NAD dependent epimerase/dehydratase family protein, expressed
			Psort: CHL,NUC,PLA
			Best At match: AT2G26260
			Best Cs match: Cs4g06390.1
99	Cit.38974.1.S1_s_at	DEAD	NA	0.47	444	2841	8074	1261	2366
100	Cit.14595.1.S1_at	WRM	Function_At: ARP2 (ACTIN RELATED PROTEIN 2)	0.48	453	5798	14238	6757	10297
			Function_Cs: Actin-related protein 2
			Psort: CSK,CHL,NUC
			Best At match: AT3G27000
			Best Cs match: Cs2g25710.1

## Sheet: Table S2. CitGF14g
Table S2. 14-3-3s Co-expressed genes
CitGF14g
Rank	Target	symbol	Function	PCC	Csin	Citrus	Fruit	Stress	Leaf
1	Cit.6348.1.S1_at	NA	Function_At: FUNCTIONS IN: molecular_function unknown	0.71	4	78	82	19	179
			Function_Cs: Membrane protein involved in ER to Golgi transport (ISS)
			Psort: CHL,PLA,NUC
			Best At match: AT5G24170
			Best Cs match: Cs9g17980.2
2	Cit.30242.1.S1_at	cornichon	Function_At: cornichon family protein	0.71	5	12	19	91	369
			Function_Cs: ER to Golgi transport-related protein, putative
			Psort: CHL,PLA,NUC
			Best At match: AT3G12180
			Best Cs match: Cs9g13960.1
3	Cit.11359.1.S1_s_at	IDH1	Function_At: IDH1 (ISOCITRATE DEHYDROGENASE 1)	0.74	6	25	177	11	201
			Function_Cs: NAD-dependent isocitrate dehydrogenase gamma subunit
			Psort: MIT,CHL,PLA
			Best At match: AT4G35260
			Best Cs match: Cs8g01620.1
4	Cit.12793.1.S1_s_at	transducin	Function_At: transducin family protein / WD-40 repeat family protein	0.68	14	1325	2569	273	966
			Function_Cs: Serine-threonine kinase receptor-associated protein, putative
			Psort: CHL,NUC,EXC
			Best At match: AT3G15610
			Best Cs match: Cs4g17280.2
5	Cit.3464.1.S1_s_at	NA	Function_At: unknown protein	0.78	15	1	3	2	1
			Function_Cs: Putative uncharacterized protein OJ1174_H11.9
			Psort: NUC,CHL,MIT
			Best At match: AT1G16520
			Best Cs match: Cs4g12600.1
6	Cit.3678.1.S1_s_at	RPN7	Function_At: 26S proteasome regulatory subunit, putative (RPN7)	0.67	18	9	22	31	507
			Function_Cs: Probable 26S proteasome non-ATPase regulatory subunit 6
			Psort: CHL,MIT,CYT
			Best At match: AT4G24820
			Best Cs match: Cs5g06820.1
6	Cit.17481.1.S1_at	presenilin	Function_At: presenilin family protein	0.69	18	209	534	179	148
			Function_Cs: Putative uncharacterized protein Sb01g014990
			Psort: PLA,NUC,VAC
			Best At match: AT1G08700
			Best Cs match: Cs7g16360.1
7	Cit.1464.1.S1_at	HSP91	Function_At: HSP91	0.67	19	1247	7600	113	230
			Function_Cs: 97 kDa heat shock protein
			Psort: CHL,NUC,CYT
			Best At match: AT1G79930
			Best Cs match: Cs1g14480.3
7	Cit.18094.1.S1_at	GS1	Function_At: GS1	0.66	19	3107	10222	227	42
			Function_Cs: Haloacid dehalogenase-like hydrolase domain-containing protein 1A
			Psort: CHL,CYT,NUC
			Best At match: AT5G57440
			Best Cs match: Cs4g03480.1
8	Cit.4518.1.S1_s_at	NA	Function_At: unknown protein	0.67	21	171	525	375	355
			Function_Cs: Core-2/I-branching beta-1,6-N-acetylglucosaminyltransferase family protein
			Psort: PLA,NUC,MIT
			Best At match: AT5G11730
			Best Cs match: Cs4g18830.1
8	Cit.33186.1.S1_at	TPLATE	Function_At: TPLATE	0.66	21	1309	4968	28	573
			Function_Cs: Putative uncharacterized protein Sb05g004840
			Psort: CHL,NUC,CYT
			Best At match: AT3G01780
			Best Cs match: Cs2g24810.1
8	Cit.7409.1.S1_at	enolase	Function_At: enolase, putative	0.66	21	43	435	151	183
			Function_Cs: Cytosolic enolase 3
			Psort: CYT,NUC,MIT
			Best At match: AT2G29560
			Best Cs match: Cs8g19680.1
9	Cit.18700.1.S1_at	NA	NA	0.69	24	144	834	23	615
10	Cit.961.1.S1_s_at	UNE5	Function_At: UNE5 (UNFERTILIZED EMBRYO SAC 5)	0.69	26	526	446	143	1117
			Function_Cs: Probable protein disulfide-isomerase A6
			Psort: END,VAC,NUC
			Best At match: AT2G47470
			Best Cs match: Cs5g33860.1
11	Cit.6643.1.S1_at	RABG3A	Function_At: Ras-related GTP-binding protein, putative	0.73	27	88	501	67	77
			Function_Cs: Putative uncharacterized protein Sb03g032810
			Psort: CHL,MIT,CYT
			Best At match: AT4G09720
			Best Cs match: Cs3g22030.1
12	Cit.6879.1.S1_at	L-lactate dehydrogenase	Function_At: L-lactate dehydrogenase, putative	0.65	28	95	796	574	47
			Function_Cs: L-lactate dehydrogenase (Fragment)
			Psort: CHL,NUC,PLA
			Best At match: AT4G17260
			Best Cs match: Cs5g09020.1
13	Cit.29848.1.S1_at	pentose-5-phosphate 3-epimerase	Function_At: ribulose-phosphate 3-epimerase, cytosolic, putative / pentose-5-phosphate 3-epimerase, putative	0.65	30	315	678	17	628
			Function_Cs: Fushion of putative sugar/xylulosekinase and ribulose-phosphate (IC)
			Psort: CYT,CHL,MIT
			Best At match: AT1G63290
			Best Cs match: Cs2g25020.2
14	Cit.24851.1.S1_s_at	glycoprotein	Function_At: hydroxyproline-rich glycoprotein family protein	0.65	31	244	2228	68	153
			Function_Cs: Hydroxyproline-rich glycoprotein family protein, putative, expressed
			Psort: NUC,CHL,CYT
			Best At match: AT1G14710
			Best Cs match: Cs2g17950.1
14	Cit.35417.1.S1_at	COG complex component	Function_At: conserved oligomeric Golgi complex component-related / COG complex component-related	0.68	31	197	269	79	454
			Function_Cs: cDNA FLJ55996, highly similar to Conserved oligomeric Golgi complex component 8
			Psort: CHL,NUC,CYT
			Best At match: AT5G11980
			Best Cs match: Cs4g05620.1
15	Cit.36882.1.S1_s_at	NA	Function_At: unknown protein	0.65	32	149	55	308	6365
			Function_Cs: Putative uncharacterized protein Sb09g002280
			Psort: CHL,NUC,PLA
			Best At match: AT3G51010
			Best Cs match: Cs1g10040.1
16	Cit.14992.1.S1_at	ribosome	Function_At: ribosomal protein L23 family protein	0.66	35	602	1526	179	1015
			Function_Cs: 50S ribosomal protein L23
			Psort: CHL,NUC,PLA
			Best At match: AT4G39880
			Best Cs match: Cs1g01580.1
17	Cit.6886.1.S1_s_at	PECT1	Function_At: PECT1 (PHOSPHORYLETHANOLAMINE CYTIDYLYLTRANSFERASE 1)	0.64	37	717	102	43	1084
			Function_Cs: Ethanolamine-phosphate cytidylyltransferase
			Psort: NUC,PLA,CYT
			Best At match: AT2G38670
			Best Cs match: Cs6g10670.1
17	Cit.21886.1.S1_at	RABG3A	Function_At: Ras-related GTP-binding protein, putative	0.69	37	633	3162	23	94
			Function_Cs: Putative uncharacterized protein Sb03g032810
			Psort: CHL,MIT,CYT
			Best At match: AT4G09720
			Best Cs match: Cs3g22030.1
18	Cit.13190.1.S1_at	NA	Function_At: NA	0.68	44	243	1364	142	44
			Function_Cs: ATP-binding cassette transporter, subfamily I, member 4, ABC component protein PpABCI4
			Psort: CYT,CHL,NUC
			Best At match: 0
			Best Cs match: Cs5g29600.1
19	Cit.1136.1.S1_s_at	kinase	Function_At: pfkB-type carbohydrate kinase family protein	0.63	48	40	404	84	351
			Function_Cs: Fructokinase-2
			Psort: CHL,NUC,PLA
			Best At match: AT3G59480
			Best Cs match: Cs5g22920.3
20	Cit.16099.1.S1_at	BTB/<br>POZ	Function_At: armadillo/beta-catenin repeat family protein / BTB/POZ domain-containing protein	0.66	50	1245	4742	710	1460
			Function_Cs: Armadillo/beta-catenin repeat family protein / BTB/POZ domain-containing protein (ISS)
			Psort: NUC,PLA,MIT
			Best At match: AT5G19330
			Best Cs match: Cs5g31260.1
20	Cit.26193.1.S1_at	clathrin adaptor complexes medium subunit	Function_At: clathrin adaptor complexes medium subunit-related	0.69	50	36	289	22	9
			Function_Cs: Putative uncharacterized protein DKFZp686M09245
			Psort: CHL,NUC,CYT
			Best At match: AT5G05010
			Best Cs match: Cs2g11320.1
21	Cit.14201.1.S1_at	RANGAP1	Function_At: RANGAP1 (RAN GTPASE ACTIVATING PROTEIN 1)	0.63	52	34	642	192	286
			Function_Cs: Putative RAN GTPase activating protein 1 protein (ISS)
			Psort: NA
			Best At match: AT3G63130
			Best Cs match: Cs9g06440.3
21	Cit.12143.1.S1_s_at	LTP	Function_At: protease inhibitor/seed storage/lipid transfer protein (LTP) family protein	0.63	52	4	14	12	846
			Function_Cs: Bifunctional inhibitor/lipid-transfer protein/seed storage 2S albumin-like protein
			Psort: CHL,NUC,PLA
			Best At match: AT1G62790
			Best Cs match: Cs5g09390.2
22	Cit.17056.1.S1_x_at	RPS30C	Function_At: 40S ribosomal protein S30 (RPS30C)	0.63	59	778	4544	250	1037
			Function_Cs: 40S ribosomal protein S30
			Psort: CHL,NUC,MIT
			Best At match: AT5G56670
			Best Cs match: Cs4g13240.1
23	Cit.11626.1.S1_s_at	Sm F	Function_At: small nuclear ribonucleoprotein F, putative / U6 snRNA-associated Sm-like protein, putative / Sm protein F, putative	0.63	61	297	214	759	7122
			Function_Cs: U6 snRNA-associated Sm-like protein LSm6
			Psort: NUC,CHL,CYT
			Best At match: AT2G43810
			Best Cs match: orange1.1t02120.1
24	Cit.20904.1.S1_at	NA	NA	0.62	63	732	1750	104	745
25	Cit.796.1.S1_s_at	CNX1	Function_At: calnexin 1 (CNX1)	0.62	65	158	515	456	1006
			Function_Cs: Putative papillar cell-specific calnexin
			Psort: END,CYT,NUC
			Best At match: AT5G61790
			Best Cs match: Cs7g19400.1
25	Cit.18252.1.S1_at	DGK2	Function_At: ATDGK2 (Diacylglycerol kinase 2)	0.64	65	1237	2547	189	2004
			Function_Cs: cDNA FLJ57171, highly similar to Diacylglycerol kinase gamma (EC 2.7.1.107)
			Psort: NUC,MIT,PLA
			Best At match: AT5G63770
			Best Cs match: Cs1g08600.1
26	Cit.29855.1.S1_at	NA	Function_At: INVOLVED IN: biological_process unknown	0.62	66	31	261	600	501
			Function_Cs: Putative uncharacterized protein (Precursor)
			Psort: CHL,MIT,CYT
			Best At match: AT1G44960
			Best Cs match: Cs5g21740.1
27	Cit.3907.1.S1_at	synbindin	Function_At: synbindin, putative	0.62	70	440	1266	685	289
			Function_Cs: cDNA, FLJ94698, highly similar to Homo sapiens trafficking protein particle complex 1 (TRAPPC1),mRNA
			Psort: CHL,PLA,MIT
			Best At match: AT1G51160
			Best Cs match: Cs9g19040.1
28	Cit.17535.1.S1_at	NA	Function_At: unknown protein	0.67	71	89	447	104	205
			Function_Cs: Putative uncharacterized protein Sb05g020310
			Psort: PLA,CHL,NUC
			Best At match: AT5G13890
			Best Cs match: Cs2g14840.1
29	Cit.28993.1.S1_at	NA	NA	0.68	72	142	34	48	1753
30	Cit.9660.1.S1_s_at	GRF5	Function_At: GRF5 (GENERAL REGULATORY FACTOR 5)	0.61	74	283	1959	60	83
			Function_Cs: 14-3-3-like protein
			Psort: NUC,CYT,PLA
			Best At match: AT5G16050
			Best Cs match: Cs6g18830.1
31	Cit.3597.1.S1_at	NA	Function_At: unknown protein	0.61	75	11638	19671	558	403
			Function_Cs: Putative uncharacterized protein Sb03g024880
			Psort: CHL,PLA,NUC
			Best At match: AT5G11280
			Best Cs match: Cs7g05100.1
32	Cit.23282.1.S1_at	UXS1	Function_At: UXS1 (UDP-GLUCURONIC ACID DECARBOXYLASE 1)	0.65	77	780	2257	130	372
			Function_Cs: UDP-glucuronic acid decarboxylase 1
			Psort: CYT,CHL,MIT
			Best At match: AT3G53520
			Best Cs match: Cs6g05450.1
32	Cit.13727.1.S1_s_at	vacuolar ATPase subunit F	Function_At: vacuolar ATPase subunit F family protein	0.61	77	326	50	98	170
			Function_Cs: V-type proton ATPase subunit F (Fragment)
			Psort: CHL,NUC,END
			Best At match: AT4G02620
			Best Cs match: Cs3g10850.1
33	Cit.4982.1.S1_at	glycosyltransferase	Function_At: ALG6, ALG8 glycosyltransferase family protein	0.61	78	890	4369	970	630
			Function_Cs: Asparagine-linked glycosylation 6 homolog (S. cerevisiae, alpha-1,3-glucosyltransferase)
			Psort: PLA,VAC,MIT
			Best At match: AT5G38460
			Best Cs match: Cs6g18730.1
34	Cit.23555.1.S1_s_at	glycosyltransferase	Function_At: ALG6, ALG8 glycosyltransferase family protein	0.61	79	271	542	81	242
			Function_Cs: Asparagine-linked glycosylation 6 homolog (S. cerevisiae, alpha-1,3-glucosyltransferase)
			Psort: PLA,VAC,MIT
			Best At match: AT5G38460
			Best Cs match: Cs6g18730.1
35	Cit.1591.1.S1_s_at	PEX22	Function_At: PEX22 (peroxin 22)	0.65	82	200	162	371	3442
			Function_Cs: Peroxisome biogenesis protein 22
			Psort: CHL,NUC,CYT
			Best At match: AT3G21865
			Best Cs match: Cs2g21880.4
35	Cit.2181.1.S1_s_at	NA	Function_At: unknown protein	0.61	82	1866	8875	151	402
			Function_Cs: Protein KRTCAP2 homolog
			Psort: CHL,CYT,NUC
			Best At match: AT1G77350
			Best Cs match: Cs3g20110.1
36	Cit.8740.1.S1_s_at	coatomer complex, subunit alpha	Function_At: coatomer protein complex, subunit alpha, putative	0.6	83	806	4607	113	839
			Function_Cs: Coatomer subunit alpha-1
			Psort: NUC,CHL,CYT
			Best At match: AT2G21390
			Best Cs match: Cs8g08390.1
37	Cit.2180.1.S1_s_at	NA	Function_At: unknown protein	0.63	85	213	1701	80	9
			Function_Cs: Protein KRTCAP2 homolog
			Psort: CHL,CYT,NUC
			Best At match: AT1G77350
			Best Cs match: Cs3g20110.1
37	Cit.28993.1.S1_x_at	NA	NA	0.67	85	190	28	41	1666
38	Cit.21124.1.S1_x_at	NA	NA	0.6	87	19702	20782	3300	3478
39	Cit.17510.1.S1_at	SCS-alpha	Function_At: succinyl-CoA ligase (GDP-forming) alpha-chain, mitochondrial, putative / succinyl-CoA synthetase, alpha chain, putative / SCS-alp	0.66	88	180	1530	168	736
			Function_Cs: Succinyl-CoA ligase [ADP-forming] subunit alpha-2, mitochondrial
			Psort: MIT,NUC,PLA
			Best At match: AT5G23250
			Best Cs match: Cs7g13790.1
40	Cit.10190.1.S1_at	ACT3	Function_At: ACT3 (actin 3)	0.6	89	410	1307	2	38
			Function_Cs: Putative uncharacterized protein Sb09g000750
			Psort: CSK,NUC,CYT
			Best At match: AT3G53750
			Best Cs match: Cs8g18400.3
41	Cit.4262.1.S1_s_at	NA	Function_At: unknown protein	0.64	90	843	3190	319	976
			Function_Cs: Putative uncharacterized protein Sb07g013140
			Psort: PLA,NUC,CYT
			Best At match: AT4G22320
			Best Cs match: Cs2g02330.2
42	Cit.9331.1.S1_s_at	sel-1	Function_At: suppressor of lin-12-like protein-related / sel-1 protein-related	0.6	92	4772	6429	509	2562
			Function_Cs: Protein sel-1 homolog 2
			Psort: PLA,MIT,CYT
			Best At match: AT1G18260
			Best Cs match: orange1.1t00105.1
43	Cit.5032.1.S1_at	RER1B	Function_At: ATRER1B	0.6	95	105	122	67	1335
			Function_Cs: Putative endoplasmatic reticulum retrieval protein Rer1B
			Psort: CHL,CYT,MIT
			Best At match: AT2G21600
			Best Cs match: Cs3g25030.1
43	Cit.5982.1.S1_at	synbindin	Function_At: synbindin, putative	0.65	95	542	1457	575	57
			Function_Cs: Trafficking protein particle complex subunit 4
			Psort: CHL,NUC,CYT
			Best At match: AT5G02280
			Best Cs match: Cs6g06510.1
44	Cit.6338.1.S1_at	NA	Function_At: unknown protein	0.6	97	1513	1413	203	591
			Function_Cs: Putative uncharacterized protein Sb05g015590
			Psort: GOL,CHL,NUC
			Best At match: AT1G04910
			Best Cs match: Cs9g11590.1
45	Cit.1576.1.S1_s_at	RPT5A	Function_At: RPT5A (REGULATORY PARTICLE TRIPLE-A ATPASE 5A)	0.6	98	1947	9007	68	285
			Function_Cs: Putative uncharacterized protein Sb10g005010
			Psort: NUC,CYT,CHL
			Best At match: AT3G05530
			Best Cs match: Cs3g14380.3
45	Cit.17408.1.S1_at	NA	Function_At: FUNCTIONS IN: molecular_function unknown	0.6	98	321	2763	491	185
			Function_Cs: Putative uncharacterized protein Sb07g004520
			Psort: NUC,PLA,MIT
			Best At match: AT2G42780
			Best Cs match: orange1.1t01595.1
46	Cit.1522.1.S1_at	NA	Function_At: unknown protein	0.63	100	4241	7058	256	415
			Function_Cs: NADH dehydrogenase [ubiquinone] 1 beta subcomplex subunit 2
			Psort: NA
			Best At match: AT1G76200
			Best Cs match: Cs4g03360.2
47	Cit.6268.1.S1_at	myb	Function_At: myb family transcription factor	0.59	102	6753	7624	613	7596
			Function_Cs: DnaJ homolog subfamily C member 2
			Psort: NUC,PLA,CHL
			Best At match: AT5G45420
			Best Cs match: Cs7g22360.1
48	Cit.4123.1.S1_s_at	PAP2	Function_At: phosphatidic acid phosphatase-related / PAP2-related	0.59	103	1708	6329	669	612
			Function_Cs: Dolichyldiphosphatase 1
			Psort: NUC,PLA,CHL
			Best At match: AT5G03080
			Best Cs match: Cs6g04650.1
49	Cit.21124.1.S1_at	NA	NA	0.59	104	20118	21089	3248	3848
50	Cit.28522.1.S1_at	protein transport Sec24	Function_At: protein transport protein Sec24, putative	0.62	105	452	1224	329	1709
			Function_Cs: cDNA FLJ61651, highly similar to Protein transport protein Sec24A
			Psort: NUC,MIT,CHL
			Best At match: AT3G07100
			Best Cs match: Cs4g09190.1
50	Cit.28987.1.S1_at	NA	Function_At: NA	0.63	105	87	520	263	144
			Function_Cs: Probable ferredoxin, 2fe-2s fdii electron transport iron-sulfur protein
			Psort: CHL,NUC,PLA
			Best At match: 0
			Best Cs match: orange1.1t01559.1
50	Cit.15224.1.S1_at	kinase	Function_At: protein kinase family protein	0.64	105	185	282	202	1353
			Function_Cs: Protein kinase domain containing protein, expressed
			Psort: NUC,PLA,CHL
			Best At match: AT1G54610
			Best Cs match: Cs3g11880.3
51	Cit.17592.1.S1_at	clathrin adaptor complex small chain	Function_At: clathrin adaptor complex small chain family protein	0.59	107	9781	12833	2134	432
			Function_Cs: Adapter-related protein complex 4 sigma 1 subunit, putative, expressed
			Psort: PLA,CHL,CYT
			Best At match: AT2G19790
			Best Cs match: Cs4g13080.1
52	Cit.5893.1.S1_at	protein transport	Function_At: protein transport protein-related	0.59	113	804	1335	300	3649
			Function_Cs: Putative uncharacterized protein Sb03g013100
			Psort: NUC,PLA,CHL
			Best At match: AT4G01810
			Best Cs match: orange1.1t01773.1
53	Cit.22320.1.S1_at	RTNLB5	Function_At: reticulon family protein (RTNLB5)	0.58	119	3122	4920	636	1100
			Function_Cs: Reticulon-like protein B5
			Psort: END,VAC,CHL
			Best At match: AT2G46170
			Best Cs match: orange1.1t00429.1
54	Cit.4496.1.S1_s_at	PRA1.B3	Function_At: PRA1.B3 (PRENYLATED RAB ACCEPTOR 1.B3)	0.58	122	719	1789	101	34
			Function_Cs: Putative uncharacterized protein Sb01g001896 (Fragment)
			Psort: PLA,CHL,NUC
			Best At match: AT5G05380
			Best Cs match: Cs7g30390.1
55	Cit.4467.1.S1_s_at	dehydration-responsive	NA	0.59	124	2622	7557	668	1132
56	Cit.3465.1.S1_at	NA	Function_At: unknown protein	0.63	126	126	201	196	26
			Function_Cs: Putative uncharacterized protein OJ1174_H11.9
			Psort: NUC,CHL,MIT
			Best At match: AT1G16520
			Best Cs match: Cs4g12600.1
56	Cit.6385.1.S1_at	glycoprotein	Function_At: hydroxyproline-rich glycoprotein family protein	0.6	126	30	141	103	480
			Function_Cs: Hydroxyproline-rich glycoprotein family protein, putative, expressed
			Psort: NUC,CHL,CYT
			Best At match: AT1G14710
			Best Cs match: Cs2g17950.1
56	Cit.24632.1.S1_s_at	beta-adaptin	NA	0.58	126	724	2173	223	819
57	Cit.17865.1.S1_at	KOB1	Function_At: KOB1 (KOBITO)	0.63	130	411	890	148	428
			Function_Cs: Putative uncharacterized protein Sb01g027600
			Psort: NUC,CHL,PLA
			Best At match: AT3G08550
			Best Cs match: Cs7g02460.1
58	Cit.4443.1.S1_s_at	NA	Function_At: FUNCTIONS IN: molecular_function unknown	0.58	131	1587	974	704	4627
			Function_Cs: Tryptophan RNA-binding attenuator protein-like protein
			Psort: CHL,NUC,CYT
			Best At match: AT4G17420
			Best Cs match: Cs5g08580.1
59	Cit.13714.1.S1_at	RHD3	Function_At: RHD3 (ROOT HAIR DEFECTIVE 3)	0.62	137	661	2420	163	2395
			Function_Cs: Root hair defective 3 GTP-binding family protein
			Psort: CHL,NUC,MIT
			Best At match: AT3G13870
			Best Cs match: Cs1g18100.7
60	Cit.30415.1.S1_s_at	DNA binding	NA	0.61	139	189	185	1282	5069
61	Cit.6089.1.S1_at	EXS	Function_At: EXS family protein / ERD1/XPR1/SYG1 family protein	0.57	140	1070	3162	527	294
			Function_Cs: SPX and EXS domain-containing protein 1
			Psort: CHL,NUC,PLA
			Best At match: AT5G35730
			Best Cs match: Cs2g21910.1
62	Cit.10981.1.S1_s_at	SARA1C	Function_At: ATSAR2 (ARABIDOPSIS THALIANA SECRETION-ASSOCIATED RAS SUPER FAMILY 2)	0.57	141	32	23	1158	717
			Function_Cs: GTP-binding protein SAR1A
			Psort: PLA,CHL,GOL
			Best At match: AT4G02080
			Best Cs match: Cs3g15030.1
63	Cit.13727.1.S1_at	NA	Function_At: NA	0.58	142	19306	18916	462	5754
			Function_Cs: V-type proton ATPase subunit F (Fragment)
			Psort: CHL,NUC,END
			Best At match: 0
			Best Cs match: Cs3g10850.1
64	Cit.10720.1.S1_s_at	quinone reductase	Function_At: quinone reductase family protein	0.6	144	646	148	1661	101
			Function_Cs: Flavoprotein wrbA
			Psort: MIT,NUC,EXC
			Best At match: AT4G27270
			Best Cs match: Cs4g11860.2
65	Cit.14221.1.S1_at	NA	Function_At: FUNCTIONS IN: molecular_function unknown	0.58	146	1509	5220	157	4
			Function_Cs: Conserved oligomeric Golgi complex component 4, related
			Psort: CYT,NUC,PLA
			Best At match: AT4G01400
			Best Cs match: orange1.1t00568.1
66	Cit.4383.1.S1_s_at	SARA1C	Function_At: ATSAR2 (ARABIDOPSIS THALIANA SECRETION-ASSOCIATED RAS SUPER FAMILY 2)	0.64	148	3	32	104	159
			Function_Cs: GTP-binding protein SAR1A
			Psort: CHL,PLA,GOL
			Best At match: AT4G02080
			Best Cs match: Cs9g02490.1
67	Cit.2180.1.S1_at	NA	Function_At: unknown protein	0.57	151	12754	16361	7112	66
			Function_Cs: Protein KRTCAP2 homolog
			Psort: CHL,CYT,NUC
			Best At match: AT1G77350
			Best Cs match: Cs3g20110.1
68	Cit.20820.1.S1_s_at	SARA1C	Function_At: ATSAR2 (ARABIDOPSIS THALIANA SECRETION-ASSOCIATED RAS SUPER FAMILY 2)	0.63	152	2	24	119	112
			Function_Cs: GTP-binding protein SAR1A
			Psort: CHL,PLA,GOL
			Best At match: AT4G02080
			Best Cs match: Cs9g02490.1
68	Cit.14957.1.S1_s_at	DRP1C	Function_At: ADL1C (ARABIDOPSIS DYNAMIN-LIKE PROTEIN 1C)	0.57	152	573	167	720	2414
			Function_Cs: Dynamin-related protein 1C, putative, expressed
			Psort: CSK,CYT,MIT
			Best At match: AT1G14830
			Best Cs match: Cs2g17490.2
69	Cit.31593.1.S1_at	calmodulin	Function_At: calmodulin, putative	0.57	159	1140	1434	3761	3141
			Function_Cs: Probable calcium-binding protein CML11
			Psort: VAC,CHL,NUC
			Best At match: AT1G32250
			Best Cs match: Cs3g09320.1
70	Cit.1646.1.S1_s_at	protein binding	Function_At: protein binding / structural molecule	0.66	163	239	137	28	124
			Function_Cs: Putative uncharacterized protein Sb02g011100
			Psort: NUC,CHL,CYT
			Best At match: AT2G20760
			Best Cs match: Cs2g06330.1
71	Cit.17376.1.S1_at	MEE60	Function_At: MEE60 (maternal effect embryo arrest 60)	0.57	164	274	1239	541	196
			Function_Cs: Putative uncharacterized protein Sb07g004270
			Psort: PLA,CHL,CYT
			Best At match: AT5G05950
			Best Cs match: Cs7g32170.1
72	Cit.2540.1.S1_s_at	PMP36	Function_At: peroxisomal membrane protein (PMP36)	0.56	168	1222	7697	8	65
			Function_Cs: MC family transporter: peroxisomal membrane protein
			Psort: NUC,CHL,EXC
			Best At match: AT2G39970
			Best Cs match: Cs7g31530.1
73	Cit.20789.1.S1_at	NA	NA	0.56	171	2447	1807	642	244
74	Cit.17283.1.S1_at	clathrin heavy chain	Function_At: clathrin heavy chain, putative	0.63	172	227	844	250	1455
			Function_Cs: Clathrin heavy chain 1
			Psort: CHL,NUC,PLA
			Best At match: AT3G11130
			Best Cs match: Cs7g30890.1
74	Cit.5102.1.S1_at	EPC1	Function_At: EPC1 (ECTOPICALLY PARTING CELLS)	0.56	172	1669	12651	1983	308
			Function_Cs: Exostosin-2
			Psort: NUC,CHL,PLA
			Best At match: AT3G55830
			Best Cs match: Cs7g31400.1
75	Cit.30376.1.S1_at	TLP3	Function_At: AtTLP3 (TUBBY LIKE PROTEIN 3)	0.56	176	4300	3431	4210	10333
			Function_Cs: Tubby-like F-box protein 3
			Psort: CYT,MIT,NUC
			Best At match: AT2G47900
			Best Cs match: Cs5g32480.1
75	Cit.1171.1.S1_s_at	RPT3	Function_At: RPT3 (REGULATORY PARTICLE TRIPLE-A ATPASE 3)	0.63	176	7	26	54	338
			Function_Cs: Putative uncharacterized protein GLEAN_07999
			Psort: CHL,NUC,MIT
			Best At match: AT5G58290
			Best Cs match: Cs1g08770.2
76	Cit.10373.1.S1_s_at	proteasome	Function_At: 26S proteasome regulatory complex subunit p42D, putative	0.56	177	2323	4219	131	130
			Function_Cs: Putative uncharacterized protein Sb04g006830
			Psort: CHL,NUC,MIT
			Best At match: AT1G45000
			Best Cs match: Cs3g25280.2
77	Cit.2341.1.S1_s_at	EIF4B5	Function_At: eukaryotic translation initiation factor, putative (EIF4B5)	0.57	181	1224	1828	412	1310
			Function_Cs: cDNA, clone: J100060F14, full insert sequence
			Psort: NUC,CHL,MIT
			Best At match: AT1G13020
			Best Cs match: Cs7g09520.1
78	Cit.12728.1.S1_at	CTP synthase	Function_At: CTP synthase, putative / UTP--ammonia ligase, putative	0.56	182	549	1180	609	2308
			Function_Cs: CTP synthase 2
			Psort: NUC,MIT,VAC
			Best At match: AT1G30820
			Best Cs match: Cs2g12080.1
79	Cit.11527.1.S1_s_at	coatomer complex, subunit beta 2	Function_At: coatomer protein complex, subunit beta 2 (beta prime), putative	0.59	185	2193	5276	305	805
			Function_Cs: Coatomer subunit beta'-2
			Psort: NA
			Best At match: AT1G52360
			Best Cs match: Cs1g14600.9
80	Cit.30286.1.S1_at	kinase	Function_At: protein kinase family protein	0.55	190	7445	8661	973	827
			Function_Cs: Serine/threonine-protein kinase-like protein At3g51990
			Psort: PLA,MIT,NUC
			Best At match: AT3G51990
			Best Cs match: Cs7g02280.1
81	Cit.14404.1.S1_at	NA	Function_At: unknown protein	0.58	191	41	414	625	1365
			Function_Cs: Putative uncharacterized protein
			Psort: CHL,MIT,NUC
			Best At match: AT1G55205
			Best Cs match: Cs4g19765.2
82	Cit.6077.1.S1_at	protein binding	Function_At: protein binding / zinc ion binding	0.66	198	225	1790	191	1744
			Function_Cs: Protein transport protein Sec24-like At4g32640
			Psort: CHL,PLA,NUC
			Best At match: AT4G32640
			Best Cs match: Cs3g11430.1
83	Cit.23830.1.S1_s_at	kinase	Function_At: 1-phosphatidylinositol-4-phosphate 5-kinase, putative / PIP kinase, putative / PtdIns(4)P-5-kinase, putative / diphosphoinositi	0.56	201	6312	6305	2469	10680
			Function_Cs: Phosphatidylinositol-4-phosphate 5-kinase 1
			Psort: NUC,CYT,MIT
			Best At match: AT1G77740
			Best Cs match: Cs3g19150.1
84	Cit.4404.1.S1_at	beta-COP	Function_At: coatomer beta subunit, putative / beta-coat protein, putative / beta-COP, putative	0.62	202	85	440	61	324
			Function_Cs: Coatomer subunit beta (Fragment)
			Psort: NUC,CYT,CHL
			Best At match: AT4G31480
			Best Cs match: Cs7g07180.1
84	Cit.28152.1.S1_s_at	zinc finger	Function_At: zinc finger (C3HC4-type RING finger) family protein	0.58	202	75	451	215	384
			Function_Cs: Zinc finger protein-like 1 homolog
			Psort: NUC,CHL,CYT
			Best At match: AT2G14835
			Best Cs match: Cs8g04240.2
84	Cit.2221.1.S1_s_at	PAF2	Function_At: PAF2	0.55	202	140	397	500	321
			Function_Cs: Proteasome subunit alpha type 1, putative
			Psort: CHL,MIT,CYT
			Best At match: AT1G47250
			Best Cs match: Cs3g25060.1
85	Cit.31487.1.S1_s_at	CM1	Function_At: CM1 (CHORISMATE MUTASE 1)	0.55	208	745	2550	471	721
			Function_Cs: Chorismate mutase, chloroplast, putative, expressed
			Psort: CHL,NUC,MIT
			Best At match: AT3G29200
			Best Cs match: Cs6g21940.1
86	Cit.39041.1.S1_s_at	RAN3	Function_At: RAN3 (RAN GTPASE 3)	0.55	210	442	1047	592	4367
			Function_Cs: GTP-binding nuclear protein Ran-3
			Psort: NUC,PLA,CYT
			Best At match: AT5G55190
			Best Cs match: Cs4g17360.1
87	Cit.1551.1.S1_at	chaperonin	Function_At: chaperonin, putative	0.55	212	1655	4999	791	4187
			Function_Cs: T-complex protein 1 subunit gamma
			Psort: CHL,CYT,MIT
			Best At match: AT5G26360
			Best Cs match: orange1.1t03220.3
88	Cit.23247.1.S1_s_at	NA	Function_At: unknown protein	0.64	216	20	53	1284	295
			Function_Cs: Putative uncharacterized protein AT4g31080 (Fragment)
			Psort: CHL,NUC,MIT
			Best At match: AT4G31080
			Best Cs match: Cs6g10730.1
88	Cit.1611.1.S1_s_at	FKBP15-1	Function_At: FKBP15-1	0.55	216	548	3313	1269	381
			Function_Cs: FKBP-type peptidyl-prolyl cis-trans isomerase, putative
			Psort: PLA,CHL,EXC
			Best At match: AT3G25220
			Best Cs match: Cs7g16610.1
89	Cit.14103.1.S1_s_at	NA	Function_At: FUNCTIONS IN: molecular_function unknown	0.54	217	1434	3380	386	373
			Function_Cs: Putative uncharacterized protein Sb03g039120
			Psort: CHL,NUC,CYT
			Best At match: AT3G09570
			Best Cs match: Cs6g05360.1
90	Cit.18243.1.S1_at	ATGIP1<br>GIP1GIP1a	Function_At: unknown protein	0.54	219	3220	4636	1167	3963
			Function_Cs: Chromosome undetermined SCAF15013, whole genome shotgun sequence. (Fragment)
			Psort: CYT,NUC,MIT
			Best At match: AT4G09550
			Best Cs match: Cs4g04140.1
91	Cit.22320.1.S1_s_at	BTI1	Function_At: BTI1 (VIRB2-INTERACTING PROTEIN 1)	0.54	221	2400	4062	683	3658
			Function_Cs: Reticulon-like protein B5
			Psort: END,VAC,CHL
			Best At match: AT4G23630
			Best Cs match: orange1.1t00429.1
92	Cit.12059.1.S1_at	TOM2A	Function_At: TOM2A (TOBAMOVIRUS MULTIPLICATION 2A)	0.54	222	3354	3585	1259	8889
			Function_Cs: Putative uncharacterized protein At1g32400 (Fragment)
			Psort: CHL,PLA,MIT
			Best At match: AT1G32400
			Best Cs match: Cs7g22640.1
93	Cit.5147.1.S1_at	P-P-bond-hydrolysis-driven transmembrane transporter	Function_At: P-P-bond-hydrolysis-driven protein transmembrane transporter	0.54	224	639	1495	109	463
			Function_Cs: Protein transport protein Sec61 subunit alpha
			Psort: NUC,CYT,PLA
			Best At match: AT1G29310
			Best Cs match: Cs5g14020.1
94	Cit.18796.1.S1_at	oxidoreductase	Function_At: electron carrier/ protein disulfide oxidoreductase	0.54	226	4259	6977	159	1762
			Function_Cs: Whole genome shotgun assembly, allelic scaffold set, scaffold scaffoldA_1887 (Fragment)
			Psort: NUC,CYT,CHL
			Best At match: AT4G08550
			Best Cs match: Cs3g18810.1
95	Cit.29757.1.S1_s_at	ARFC1	Function_At: ATARFC1 (ADP-ribosylation factor C1)	0.6	227	288	790	1845	2712
			Function_Cs: ADP-ribosylation factor-like protein 5, putative, expressed
			Psort: GOL,CHL,MIT
			Best At match: AT3G22950
			Best Cs match: Cs9g07870.1
96	Cit.30141.1.S1_at	ORC5	Function_At: ORC5 (ORIGIN RECOGNITION COMPLEX PROTEIN 5)	0.54	229	1159	2718	2519	7549
			Function_Cs: Origin recognition complex subunit 5, putative, expressed
			Psort: CYT,NUC,CHL
			Best At match: AT4G29910
			Best Cs match: orange1.1t00378.1
97	Cit.6201.1.S1_at	NA	Function_At: unknown protein	0.54	230	801	3809	1035	757
			Function_Cs: NA
			Psort: NUC,CHL,CYT
			Best At match: AT3G21680
			Best Cs match: Cs2g21440.1
98	Cit.15029.1.S1_at	glycosyltransferase	Function_At: glycosyltransferase family 14 protein / core-2/I-branching enzyme family protein	0.54	232	6209	4761	1706	840
			Function_Cs: Core-2/I-branching beta-1,6-N-acetylglucosaminyltransferase family protein
			Psort: CHL,PLA,NUC
			Best At match: AT5G39990
			Best Cs match: Cs6g20500.1
99	Cit.17403.1.S1_x_at	NA	NA	0.54	233	633	1283	635	2780
99	Cit.9932.1.S1_at	RPL6C	Function_At: 60S ribosomal protein L6 (RPL6C)	0.57	233	2185	9000	373	1079
			Function_Cs: 60S ribosomal protein L6
			Psort: CHL,CYT,NUC
			Best At match: AT1G74050
			Best Cs match: Cs7g19060.1
100	Cit.17781.1.S1_at	ubiquinol-cytochrome C reductase complex 8.2 kDa	Function_At: ubiquinol-cytochrome C reductase complex ubiquinone-binding protein, putative / ubiquinol-cytochrome C reductase complex 8.2 kDa	0.58	236	3360	9290	309	144
			Function_Cs: NA
			Psort: NUC,CHL,PLA
			Best At match: AT5G05370
			Best Cs match: Cs7g29390.1
100	Cit.17856.1.S1_at	cytochrome c oxidase	Function_At: cytochrome c oxidase-related	0.59	236	1015	2561	489	1555
			Function_Cs: Cytochrome c oxidase subunit 6a, mitochondrial
			Psort: MIT,PLA,NUC
			Best At match: AT4G37830
			Best Cs match: Cs1g21090.1

## Sheet: Table S2. CitGF14h
Table S2. 14-3-3s Co-expressed genes
CitGF14h
Rank	Target	symbol	Function	PCC	Csin	Citrus	Fruit	Stress	Leaf
1	Cit.9662.1.S1_s_at	GRF5	Function_At: GRF5 (GENERAL REGULATORY FACTOR 5)	0.95	2	1	1	1	1
			Function_Cs: 14-3-3-like protein
			Psort: NUC,CYT,PLA
			Best At match: AT5G16050
			Best Cs match: Cs6g18830.1
2	Cit.6670.1.S1_at	GH9B7	Function_At: AtGH9B7 (Arabidopsis thaliana glycosyl hydrolase 9B7)	0.89	5	73	471	77	131
			Function_Cs: Endoglucanase 10
			Psort: MIT,PLA,CHL
			Best At match: AT1G75680
			Best Cs match: Cs3g25940.1
3	Cit.12443.1.S1_s_at	kinase	Function_At: protein kinase family protein	0.89	7	210	597	825	430
			Function_Cs: NA
			Psort: NUC,CHL,CYT
			Best At match: AT5G38560
			Best Cs match: Cs5g07960.1
3	Cit.24690.1.S1_s_at	AGP14	NA	0.89	7	130	1405	192	727
4	Cit.14289.1.S1_at	NA	NA	0.87	8	1635	20296	419	784
5	Cit.38702.1.S1_at	iqd21	Function_At: iqd21 (IQ-domain 21)	0.87	9	45	172	15	2
			Function_Cs: Putative uncharacterized protein
			Psort: NUC,CHL,END
			Best At match: AT3G49260
			Best Cs match: orange1.1t02739.1
6	Cit.26191.1.S1_at	protease	Function_At: aspartyl protease family protein	0.9	14	437	4815	419	522
			Function_Cs: Putative uncharacterized protein Sb06g018170
			Psort: CHL,NUC,PLA
			Best At match: AT3G52500
			Best Cs match: Cs6g13860.1
7	Cit.14649.1.S1_at	extensin	Function_At: leucine-rich repeat family protein / extensin family protein	0.87	15	53	526	18	71
			Function_Cs: Leucine-rich repeat extensin-like protein 4
			Psort: PLA,NUC,MIT
			Best At match: AT4G29240
			Best Cs match: Cs4g13010.2
7	Cit.2775.1.S1_at	NA	Function_At: unknown protein	0.86	15	174	5516	150	4
			Function_Cs: Putative uncharacterized protein (Fragment)
			Psort: NUC,CHL,MIT
			Best At match: AT2G35470
			Best Cs match: Cs3g09900.1
8	Cit.29710.1.S1_s_at	NA	Function_At: NA	0.86	16	289	3939	93	310
			Function_Cs: NA
			Psort: NUC,CHL,CYT
			Best At match: 0
			Best Cs match: Cs6g22380.1
9	Cit.26479.1.S1_s_at	SIS	NA	0.85	17	221	513	172	369
10	Cit.38861.1.S1_at	NA	NA	0.85	20	139	598	312	45
11	Cit.26085.1.S1_at	NA	NA	0.84	22	357	3957	76	36
12	Cit.10009.1.S1_s_at	NA	Function_At: NA	0.85	23	586	5511	322	722
			Function_Cs: NA
			Psort: CYT,CHL,END
			Best At match: 0
			Best Cs match: Cs3g01480.1
12	Cit.308.1.S1_at	NA	Function_At: NA	0.84	23	22	375	41	70
			Function_Cs: Adipocyte plasma membrane-associated protein
			Psort: CHL,CYT,PLA
			Best At match: 0
			Best Cs match: Cs7g20260.1
13	Cit.19385.1.S1_s_at	FLA17	Function_At: FLA17 (FASCICLIN-LIKE ARABINOGALACTAN PROTEIN 17 PRECURSOR)	0.83	26	60	249	43	30
			Function_Cs: Beta-Ig-H3 domain-containing protein, putative, expressed
			Psort: CHL,PLA,NUC
			Best At match: AT5G06390
			Best Cs match: Cs7g23810.1
14	Cit.18709.1.S1_at	NA	Function_At: NA	0.83	27	380	2769	229	644
			Function_Cs: Putative uncharacterized protein OSJNBb0106M04.15
			Psort: CYT,MIT,CHL
			Best At match: 0
			Best Cs match: Cs5g28430.1
15	Cit.20410.1.S1_at	NA	NA	0.83	29	1525	15193	307	953
15	Cit.26191.1.S1_s_at	protease	Function_At: aspartyl protease family protein	0.88	29	515	2034	982	17
			Function_Cs: Putative uncharacterized protein Sb06g018170
			Psort: CHL,NUC,PLA
			Best At match: AT3G52500
			Best Cs match: Cs6g13860.1
16	Cit.18296.1.S1_at	NA	Function_At: unknown protein	0.82	35	224	2952	174	95
			Function_Cs: Putative uncharacterized protein
			Psort: CHL,NUC,END
			Best At match: AT2G28410
			Best Cs match: Cs8g16650.1
17	Cit.24663.1.S1_s_at	FLA2	Function_At: FLA2 (FASCICLIN-LIKE ARABINOGALACTAN 2)	0.81	36	80	127	708	922
			Function_Cs: Fasciclin-like arabinogalactan protein 2
			Psort: CHL,NUC,VAC
			Best At match: AT4G12730
			Best Cs match: Cs2g19350.1
17	Cit.17888.1.S1_s_at	hydrolase	Function_At: glycosyl hydrolase family 3 protein	0.85	36	1057	14563	202	39
			Function_Cs: Probable beta-D-xylosidase 7
			Psort: EXC,NUC,CYT
			Best At match: AT1G78060
			Best Cs match: Cs3g18490.1
17	Cit.27666.1.S1_at	glutaredoxin	Function_At: glutaredoxin family protein	0.85	36	24	159	93	268
			Function_Cs: Uncharacterized protein At5g39865
			Psort: NUC,CHL,MIT
			Best At match: AT2G41330
			Best Cs match: orange1.1t01859.1
18	Cit.18244.1.S1_at	gibberellin-responsive	Function_At: gibberellin-responsive protein, putative	0.85	38	67	488	38	85
			Function_Cs: NA
			Psort: NUC,CHL,PLA
			Best At match: AT1G22690
			Best Cs match: Cs3g22420.1
19	Cit.10010.1.S1_at	NA	Function_At: NA	0.84	39	189	1703	5	31
			Function_Cs: NA
			Psort: CHL,NUC,MIT
			Best At match: 0
			Best Cs match: Cs3g01490.1
20	Cit.26651.1.S1_at	PMR5	Function_At: PMR5 (POWDERY MILDEW RESISTANT 5)	0.86	40	161	1072	77	30
			Function_Cs: Putative uncharacterized protein At2g31120 (Fragment)
			Psort: NUC,CHL,MIT
			Best At match: AT5G58600
			Best Cs match: Cs8g20400.1
21	Cit.12766.1.S1_s_at	WDL3	Function_At: FUNCTIONS IN: molecular_function unknown	0.81	41	674	7260	133	22
			Function_Cs: Targeting protein for Xklp2 domain containing protein, expressed
			Psort: NUC,CYT,MIT
			Best At match: AT3G23090
			Best Cs match: Cs9g08530.1
22	Cit.18717.1.S1_at	NA	NA	0.81	42	3031	16034	451	88
22	Cit.5905.1.S1_at	kinase	Function_At: leucine-rich repeat family protein / protein kinase family protein	0.81	42	209	896	462	1254
			Function_Cs: BRASSINOSTEROID INSENSITIVE 1-associated receptor kinase 1, putative
			Psort: PLA,MIT,CHL
			Best At match: AT5G48740
			Best Cs match: Cs5g27950.1
23	Cit.15288.1.S1_at	NA	Function_At: unknown protein	0.86	43	73	351	141	299
			Function_Cs: Putative uncharacterized protein Sb01g004360
			Psort: CYT,PLA,MIT
			Best At match: AT5G50150
			Best Cs match: Cs5g05820.2
24	Cit.19385.1.S1_at	FLA15	Function_At: FLA15 (FASCICLIN-LIKE ARABINOGALACTAN PROTEIN 15 PRECURSOR)	0.81	45	29	156	115	81
			Function_Cs: Beta-Ig-H3 domain-containing protein, putative, expressed
			Psort: CHL,PLA,NUC
			Best At match: AT3G52370
			Best Cs match: Cs7g23810.1
25	Cit.12820.1.S1_at	pectinacetylesterase	Function_At: pectinacetylesterase, putative	0.84	48	650	2855	335	58
			Function_Cs: Putative uncharacterized protein Sb02g040470
			Psort: NA
			Best At match: AT5G26670
			Best Cs match: Cs6g01740.3
26	Cit.6145.1.S1_at	PRR1	Function_At: PRR1 (PINORESINOL REDUCTASE 1)	0.8	49	60	2650	7	7
			Function_Cs: Isoflavone reductase homolog
			Psort: CYT,CHL,NUC
			Best At match: AT1G32100
			Best Cs match: Cs3g08290.1
27	Cit.10585.1.S1_s_at	XPL1	Function_At: XPL1 (XIPOTL 1)	0.8	50	256	3545	192	537
			Function_Cs: Phosphoethanolamine N-methyltransferase 1
			Psort: CYT,NUC,PLA
			Best At match: AT3G18000
			Best Cs match: orange1.1t00081.5
28	Cit.23842.1.S1_s_at	EMB3009	Function_At: EMB3009 (embryo defective 3009)	0.8	52	458	3234	1622	759
			Function_Cs: BAHD acyltransferase DCR
			Psort: CYT,NUC,MIT
			Best At match: AT5G23940
			Best Cs match: Cs9g17750.1
28	Cit.18080.1.S1_at	LTP	Function_At: protease inhibitor/seed storage/lipid transfer protein (LTP) family protein	0.85	52	56	1827	12	38
			Function_Cs: 14 kDa proline-rich protein DC2.15
			Psort: NUC,MIT,CHL
			Best At match: AT1G62510
			Best Cs match: Cs7g05620.1
29	Cit.14967.1.S1_at	NA	Function_At: NA	0.8	54	436	1343	221	530
			Function_Cs: Acyl-CoA-binding domain-containing protein 3
			Psort: CHL,EXC,NUC
			Best At match: 0
			Best Cs match: Cs1g21920.1
29	Cit.5268.1.S1_at	PBP1	Function_At: PBP1 (PINOID-BINDING PROTEIN 1)	0.8	54	942	671	351	1351
			Function_Cs: Calcium-binding protein PBP1
			Psort: CHL,CYT,NUC
			Best At match: AT5G54490
			Best Cs match: Cs1g06020.1
30	Cit.8214.1.S1_s_at	BGAL3	Function_At: BGAL3 (beta-galactosidase 3)	0.81	55	46	75	212	27
			Function_Cs: Beta-galactosidase 5
			Psort: PLA,NUC,VAC
			Best At match: AT4G36360
			Best Cs match: Cs3g25410.1
30	Cit.24415.1.S1_at	LAX3	Function_At: LAX3 (LIKE AUX1 3)	0.8	55	609	7851	381	79
			Function_Cs: Auxin transporter-like protein 3
			Psort: PLA,NUC,CHL
			Best At match: AT1G77690
			Best Cs match: Cs3g19250.1
30	Cit.26688.1.S1_at	CYP77A5P	Function_At: CYP77A5P	0.81	55	221	4648	119	348
			Function_Cs: L-Ala-D/L-Glu epimerase
			Psort: CHL,CYT,NUC
			Best At match: AT3G18270
			Best Cs match: Cs6g18320.1
31	Cit.308.1.S1_s_at	SSL4	Function_At: SSL4 (STRICTOSIDINE SYNTHASE-LIKE 4)	0.8	56	105	522	33	95
			Function_Cs: Adipocyte plasma membrane-associated protein
			Psort: CHL,CYT,PLA
			Best At match: AT3G51420
			Best Cs match: Cs7g20260.1
32	Cit.16734.1.S1_at	PBP1	Function_At: PBP1 (PINOID-BINDING PROTEIN 1)	0.8	58	1036	1337	308	1050
			Function_Cs: Calcium-binding protein PBP1
			Psort: CHL,VAC,PLA
			Best At match: AT5G54490
			Best Cs match: Cs1g06010.1
33	Cit.23008.1.S1_at	kinase	Function_At: leucine-rich repeat transmembrane protein kinase, putative	0.82	62	37	25	669	1403
			Function_Cs: CLL1A clavata1-like receptor S/T protein kinase protein
			Psort: PLA,MIT,NUC
			Best At match: AT5G61480
			Best Cs match: Cs9g14980.1
34	Cit.15272.1.S1_s_at	FEI1	Function_At: FEI1 (FEI 1)	0.8	64	64	451	168	183
			Function_Cs: BRASSINOSTEROID INSENSITIVE 1-associated receptor kinase 1, putative
			Psort: NA
			Best At match: AT1G31420
			Best Cs match: Cs3g09490.3
35	Cit.14732.1.S1_at	CYP97C1<br>LUT1	Function_At: LUT1 (LUTEIN DEFICIENT 1)	0.82	65	779	6905	113	277
			Function_Cs: Carotene epsilon-monooxygenase, chloroplastic
			Psort: CYT,NUC,END
			Best At match: AT3G53130
			Best Cs match: orange1.1t01082.1
35	Cit.8696.1.S1_s_at	glycine-rich	Function_At: glycine-rich protein	0.79	65	243	3935	106	94
			Function_Cs: NA
			Psort: NUC,CHL,CYT
			Best At match: AT4G30450
			Best Cs match: Cs4g02460.1
36	Cit.22187.1.S1_s_at	GMC	Function_At: glucose-methanol-choline (GMC) oxidoreductase family protein	0.82	66	511	807	294	21
			Function_Cs: Protein HOTHEAD
			Psort: NUC,VAC,CHL
			Best At match: AT1G12570
			Best Cs match: Cs5g10160.1
37	Cit.24259.1.S1_at	IQD19	Function_At: IQD19 (IQ-domain 19)	0.79	68	250	495	601	1020
			Function_Cs: Protein IQ-DOMAIN 31
			Psort: NUC,CHL,PLA
			Best At match: AT4G14750
			Best Cs match: Cs9g07570.1
38	Cit.6529.1.S1_s_at	ferredoxin	Function_At: ferredoxin-related	0.79	69	53	84	448	169
			Function_Cs: Putative uncharacterized protein Sb04g038630
			Psort: CHL,NUC,CYT
			Best At match: AT1G02180
			Best Cs match: Cs4g06180.1
38	Cit.40132.1.S1_at	NA	Function_At: unknown protein	0.81	69	731	2252	1755	7774
			Function_Cs: Uncharacterized protein At3g17950
			Psort: NUC,CHL,CYT
			Best At match: AT3G17950
			Best Cs match: orange1.1t00145.1
39	Cit.23474.1.S1_at	LHB1B2	Function_At: LHB1B2	0.8	70	1439	4799	1731	4120
			Function_Cs: Photosystem II type I chlorophyll a/b-binding protein (Precursor)
			Psort: CHL,NUC,PLA
			Best At match: AT2G34420
			Best Cs match: Cs2g03780.1
39	Cit.5799.1.S1_s_at	NA	Function_At: FUNCTIONS IN: molecular_function unknown	0.79	70	150	306	98	31
			Function_Cs: Transmembrane protein 87A
			Psort: CHL,PLA,NUC
			Best At match: AT2G01070
			Best Cs match: orange1.1t01185.1
40	Cit.3339.1.S1_at	GMC	Function_At: glucose-methanol-choline (GMC) oxidoreductase family protein	0.8	71	579	1197	220	84
			Function_Cs: Protein HOTHEAD
			Psort: NUC,VAC,CHL
			Best At match: AT1G12570
			Best Cs match: Cs5g10160.1
40	Cit.11316.1.S1_s_at	AGP13	Function_At: AGP13 (arabinogalactan protein 13)	0.79	71	1465	4829	753	712
			Function_Cs: NA
			Psort: NUC,CHL,MIT
			Best At match: AT4G26320
			Best Cs match: Cs9g03160.1
41	Cit.2591.1.S1_at	protease	Function_At: aspartyl protease family protein	0.79	72	257	2969	97	74
			Function_Cs: Putative uncharacterized protein Sb06g018170
			Psort: CHL,NUC,PLA
			Best At match: AT3G52500
			Best Cs match: Cs6g13860.1
42	Cit.17370.1.S1_at	extensin	Function_At: leucine-rich repeat family protein / extensin family protein	0.79	73	919	614	338	749
			Function_Cs: NA
			Psort: EXC,PLA,MIT
			Best At match: AT4G13340
			Best Cs match: Cs5g33710.1
42	Cit.20158.1.S1_x_at	protease	Function_At: aspartyl protease family protein	0.84	73	247	859	237	420
			Function_Cs: Putative uncharacterized protein Sb02g025885 (Fragment)
			Psort: CHL,PLA,MIT
			Best At match: AT3G54400
			Best Cs match: Cs1g16180.1
43	Cit.16616.1.S1_at	LTP	Function_At: protease inhibitor/seed storage/lipid transfer protein (LTP) family protein	0.79	74	1136	6806	341	214
			Function_Cs: Non-specific lipid-transfer protein (Fragment)
			Psort: NUC,CHL,VAC
			Best At match: AT2G48130
			Best Cs match: Cs5g31020.1
44	Cit.761.1.S1_at	CXE5	Function_At: AtCXE5 (Arabidopsis thaliana carboxyesterase 5)	0.79	75	773	628	2485	2741
			Function_Cs: A/G-specific adenine glycosylase muty, putative
			Psort: CHL,NUC,PLA
			Best At match: AT1G49660
			Best Cs match: Cs5g33920.1
45	Cit.6202.1.S1_at	NA	Function_At: NA	0.78	77	1150	11082	264	405
			Function_Cs: Armadillo/beta-catenin-like repeat and C2 calcium/lipid-binding domain-containing protein
			Psort: NUC,PLA,CHL
			Best At match: 0
			Best Cs match: Cs1g01920.1
45	Cit.22736.1.S1_at	AtSWEET17<br>SWEET17	Function_At: INVOLVED IN: biological_process unknown	0.8	77	1265	6907	1251	1175
			Function_Cs: Bidirectional sugar transporter SWEET17
			Psort: PLA,CHL,NUC
			Best At match: AT4G15920
			Best Cs match: Cs9g04180.1
46	Cit.13413.1.S1_at	bHLH	Function_At: basic helix-loop-helix (bHLH) family protein	0.78	78	940	4802	1953	2034
			Function_Cs: Putative basic helix-loop-helix protein BHLH7
			Psort: NUC,CYT,PLA
			Best At match: AT3G57800
			Best Cs match: Cs9g13980.1
47	Cit.6161.1.S1_at	NA	Function_At: unknown protein	0.82	79	664	4216	751	243
			Function_Cs: Putative uncharacterized protein Sb03g006540
			Psort: CHL,MIT,NUC
			Best At match: AT3G08670
			Best Cs match: Cs6g10310.1
48	Cit.3752.1.S1_s_at	NA	Function_At: LOCATED IN: Golgi apparatus	0.78	80	413	1617	1080	534
			Function_Cs: Putative methyltransferase domain-containing protein
			Psort: NUC,CYT,MIT
			Best At match: AT3G27230
			Best Cs match: Cs3g25850.1
49	Cit.17289.1.S1_at	NA	Function_At: NA	0.78	87	102	294	91	193
			Function_Cs: NA
			Psort: CHL,NUC,PLA
			Best At match: 0
			Best Cs match: Cs6g08350.1
50	Cit.15680.1.S1_at	CYP77A4	Function_At: CYP77A4	0.81	88	185	2329	156	21
			Function_Cs: Cytochrome P450 77A3
			Psort: NUC,END,CYT
			Best At match: AT5G04660
			Best Cs match: orange1.1t01519.1
50	Cit.7107.1.S1_at	NA	Function_At: unknown protein	0.78	88	149	134	555	857
			Function_Cs: Putative uncharacterized protein Sb01g004400
			Psort: CHL,NUC,PLA
			Best At match: AT5G28150
			Best Cs match: Cs5g31130.1
50	Cit.5294.1.S1_at	LGT1	Function_At: GAUT1 (GALACTURONOSYLTRANSFERASE 1)	0.78	88	372	354	812	858
			Function_Cs: GAUT1, alpha-1,4-galacturonosyltransferase-like protein
			Psort: GOL,NUC,CHL
			Best At match: AT3G61130
			Best Cs match: orange1.1t00273.1
51	Cit.26672.1.S1_at	BAG1	Function_At: ATBAG1 (ARABIDOPSIS THALIANA BCL-2-ASSOCIATED ATHANOGENE 1)	0.77	91	38	462	64	137
			Function_Cs: Putative uncharacterized protein Sb06g028870
			Psort: NUC,CHL,PLA
			Best At match: AT5G52060
			Best Cs match: Cs2g08280.1
52	Cit.761.1.S1_x_at	CXE5	Function_At: AtCXE5 (Arabidopsis thaliana carboxyesterase 5)	0.77	93	792	735	2389	2812
			Function_Cs: A/G-specific adenine glycosylase muty, putative
			Psort: CHL,NUC,PLA
			Best At match: AT1G49660
			Best Cs match: Cs5g33920.1
53	Cit.30729.1.S1_at	pectinacetylesterase	Function_At: pectinacetylesterase, putative	0.81	94	494	1081	455	105
			Function_Cs: Putative uncharacterized protein Sb02g040470
			Psort: PLA,CYT,MIT
			Best At match: AT3G05910
			Best Cs match: Cs6g01740.1
53	Cit.19567.1.S1_at	SP1L2	Function_At: SP1L2 (SPIRAL1-LIKE2)	0.77	94	468	490	685	2018
			Function_Cs: Nitrilase-associated protein, putative, expressed
			Psort: CHL,PLA,MIT
			Best At match: AT1G69230
			Best Cs match: Cs5g12110.3
54	Cit.23780.1.S1_s_at	LRR	Function_At: leucine-rich repeat family protein	0.8	95	836	2029	538	140
			Function_Cs: Uncharacterized protein At4g06744
			Psort: PLA,NUC,CHL
			Best At match: AT1G49750
			Best Cs match: Cs8g05230.1
55	Cit.23687.1.S1_s_at	ACBP3	Function_At: ACBP3 (ACYL-COA-BINDING DOMAIN 3)	0.77	96	284	587	552	846
			Function_Cs: Acyl-CoA-binding domain-containing protein 3
			Psort: CHL,EXC,NUC
			Best At match: AT4G24230
			Best Cs match: Cs1g21920.1
56	Cit.2951.1.S1_s_at	BAG1	Function_At: ATBAG1 (ARABIDOPSIS THALIANA BCL-2-ASSOCIATED ATHANOGENE 1)	0.77	98	95	910	62	65
			Function_Cs: Putative uncharacterized protein Sb06g028870
			Psort: NUC,CHL,PLA
			Best At match: AT5G52060
			Best Cs match: Cs2g08280.1
57	Cit.30343.1.S1_at	pectinase	Function_At: glycoside hydrolase family 28 protein / polygalacturonase (pectinase) family protein	0.77	99	934	6020	2034	1240
			Function_Cs: Glycoside hydrolase family 28 protein / polygalacturonase (Pectinase) family protein
			Psort: PLA,NUC,CYT
			Best At match: AT3G62110
			Best Cs match: orange1.1t01777.1
58	Cit.7978.1.S1_s_at	TUA6	Function_At: TUA6	0.77	101	377	2474	127	78
			Function_Cs: Tubulin alpha chain
			Psort: CSK,CYT,NUC
			Best At match: AT4G14960
			Best Cs match: Cs1g21050.1
59	Cit.8253.1.S1_s_at	ACT11	Function_At: ACT11 (actin-11)	0.77	104	564	1773	1285	1890
			Function_Cs: Actin-7
			Psort: CSK,MIT,NUC
			Best At match: AT3G12110
			Best Cs match: Cs1g05000.1
60	Cit.28621.1.S1_at	EMB3009	Function_At: EMB3009 (embryo defective 3009)	0.81	105	560	3305	1075	546
			Function_Cs: BAHD acyltransferase DCR
			Psort: CYT,NUC,MIT
			Best At match: AT5G23940
			Best Cs match: Cs9g17750.1
60	Cit.5383.1.S1_at	lipase	Function_At: GDSL-motif lipase/hydrolase family protein	0.77	105	1095	6869	76	24
			Function_Cs: Putative uncharacterized protein Sb03g001820
			Psort: EXC,NUC,PLA
			Best At match: AT5G45910
			Best Cs match: Cs2g05030.1
60	Cit.193.1.S1_s_at	PMEPCRF	Function_At: PMEPCRF (PECTIN METHYLESTERASE PCR FRAGMENT F)	0.77	105	322	1721	130	44
			Function_Cs: Putative uncharacterized protein Sb03g000660
			Psort: NUC,MIT,PLA
			Best At match: AT5G53370
			Best Cs match: orange1.1t02719.1
61	Cit.22527.1.S1_s_at	sks5	Function_At: sks5 (SKU5 Similar 5)	0.79	107	254	2092	186	695
			Function_Cs: Putative uncharacterized protein Sb02g034420
			Psort: MIT,NUC,END
			Best At match: AT1G76160
			Best Cs match: Cs3g26900.1
61	Cit.28706.1.S1_at	NA	Function_At: unknown protein	0.76	107	959	4500	200	444
			Function_Cs: Putative uncharacterized protein Sb03g044670
			Psort: NUC,CHL,PLA
			Best At match: AT5G13260
			Best Cs match: Cs7g02720.2
62	Cit.2002.1.S1_s_at	AGP18	Function_At: AGP18 (ARABINOGALACTAN PROTEIN 18)	0.76	109	111	289	423	208
			Function_Cs: NA
			Psort: CHL,PLA,NUC
			Best At match: AT4G37450
			Best Cs match: Cs1g22050.1
62	Cit.4308.1.S1_at	hydrolase	Function_At: glycosyl hydrolase family 17 protein / beta-1,3-glucanase, putative	0.81	109	354	1321	1409	1670
			Function_Cs: Glucan endo-1,3-beta-glucosidase 1
			Psort: NUC,MIT,EXC
			Best At match: AT2G01630
			Best Cs match: Cs2g02970.1
63	Cit.12976.1.S1_at	LTP	Function_At: protease inhibitor/seed storage/lipid transfer protein (LTP) family protein	0.76	111	1195	10356	1355	135
			Function_Cs: Xylogen-like protein 11
			Psort: NUC,CHL,PLA
			Best At match: AT3G43720
			Best Cs match: Cs2g28960.1
64	Cit.14666.1.S1_at	ACL5	Function_At: ACL5 (ACAULIS 5)	0.76	114	334	4722	756	724
			Function_Cs: Thermospermine synthase ACAULIS5
			Psort: CHL,MIT,NUC
			Best At match: AT5G19530
			Best Cs match: Cs4g06030.3
65	Cit.15870.1.S1_at	CAX3	Function_At: CAX3 (CATION EXCHANGER 3)	0.76	117	542	142	181	833
			Function_Cs: Vacuolar cation/proton exchanger 3
			Psort: CHL,VAC,PLA
			Best At match: AT3G51860
			Best Cs match: Cs8g20150.1
66	Cit.11855.1.S1_s_at	peroxidase	Function_At: peroxidase, putative	0.76	119	186	684	274	112
			Function_Cs: Putative uncharacterized protein Sb0246s002010
			Psort: CHL,EXC,MIT
			Best At match: AT5G05340
			Best Cs match: Cs1g20230.2
67	Cit.12919.1.S1_at	SCRM	Function_At: ICE1 (INDUCER OF CBF EXPRESSION 1)	0.8	120	279	735	883	890
			Function_Cs: Putative basic helix-loop-helix protein BHLH23
			Psort: NA
			Best At match: AT3G26744
			Best Cs match: Cs2g14440.2
68	Cit.31197.1.S1_at	NA	NA	0.76	121	229	384	50	290
69	Cit.29086.1.S1_at	dehydration-responsive	Function_At: dehydration-responsive protein-related	0.76	122	1273	8791	250	791
			Function_Cs: Probable methyltransferase PMT27
			Psort: GOL,CHL,NUC
			Best At match: AT3G51070
			Best Cs match: Cs1g24820.1
70	Cit.13717.1.S1_at	kinase	Function_At: leucine-rich repeat transmembrane protein kinase, putative	0.78	123	71	464	388	79
			Function_Cs: Leucine-rich repeat receptor-like protein kinase (Fragment)
			Psort: NA
			Best At match: AT2G26730
			Best Cs match: Cs4g17140.2
71	Cit.13249.1.S1_at	iqd2	Function_At: iqd2 (IQ-domain 2)	0.76	124	656	1643	608	404
			Function_Cs: Protein IQ-DOMAIN 1
			Psort: NUC,CHL,CYT
			Best At match: AT5G03040
			Best Cs match: Cs6g04880.4
72	Cit.17541.1.S1_at	NA	Function_At: NA	0.8	125	654	9845	32	106
			Function_Cs: NA
			Psort: NUC,CHL,CYT
			Best At match: 0
			Best Cs match: Cs6g22380.1
72	Cit.681.1.S1_x_at	NA	NA	0.76	125	361	5203	114	538
73	Cit.18411.1.S1_at	dynein light chain	Function_At: dynein light chain, putative	0.76	126	104	494	154	495
			Function_Cs: Dynein light chain LC6, flagellar outer arm
			Psort: NUC,CHL,PLA
			Best At match: AT5G20110
			Best Cs match: Cs1g16330.1
74	Cit.19332.1.S1_at	LBD21	Function_At: LBD21 (LOB DOMAIN-CONTAINING PROTEIN 21)	0.76	128	557	77	2472	3585
			Function_Cs: NA
			Psort: NUC,CHL,PLA
			Best At match: AT3G11090
			Best Cs match: Cs5g18180.1
75	Cit.31860.1.S1_s_at	LTP	Function_At: protease inhibitor/seed storage/lipid transfer protein (LTP) family protein	0.82	130	88	776	8	51
			Function_Cs: Bifunctional inhibitor/lipid-transfer protein/seed storage 2S albumin-like protein
			Psort: NUC,CHL,CYT
			Best At match: AT1G62500
			Best Cs match: Cs4g05470.1
75	Cit.15680.1.S1_s_at	CYP77A4	Function_At: CYP77A4	0.78	130	211	1037	319	47
			Function_Cs: Cytochrome P450 77A3
			Psort: NUC,END,CYT
			Best At match: AT5G04660
			Best Cs match: orange1.1t01519.1
75	Cit.8842.1.S1_at	SAH7	Function_At: SAH7	0.78	130	96	1005	129	263
			Function_Cs: Pollen-specific protein C13
			Psort: NUC,EXC,CYT
			Best At match: AT4G08685
			Best Cs match: Cs3g18550.1
76	Cit.13832.1.S1_s_at	lipase	Function_At: lipase class 3 family protein	0.75	131	87	352	230	202
			Function_Cs: Alpha/beta-hydrolase domain-containing protein
			Psort: NA
			Best At match: AT2G05260
			Best Cs match: Cs5g02120.3
77	Cit.8165.1.S1_at	SBP1	Function_At: SBP1 (s-ribonuclease binding protein 1)	0.75	132	2610	5044	135	294
			Function_Cs: S-ribonuclease-binding protein SBP1-like protein (Fragment)
			Psort: NUC,PLA,CYT
			Best At match: AT1G45976
			Best Cs match: Cs3g23400.1
78	Cit.6642.1.S1_at	RSW2	Function_At: ATGH9A1 (ARABIDOPSIS THALIANA GLYCOSYL HYDROLASE 9A1)	0.75	133	132	39	199	149
			Function_Cs: Endoglucanase 25
			Psort: PLA,MIT,NUC
			Best At match: AT5G49720
			Best Cs match: Cs3g01110.1
79	Cit.13311.1.S1_at	zinc finger	Function_At: zinc finger (GATA type) family protein	0.83	134	99	351	169	366
			Function_Cs: GATA zinc finger protein regulating nitrogen assimilation
			Psort: NUC,CHL,PLA
			Best At match: AT1G08010
			Best Cs match: Cs8g16430.1
79	Cit.2063.1.S1_at	3-ketoacyl-acyl carrier reductase	Function_At: 3-oxoacyl-(acyl-carrier protein) reductase, chloroplast / 3-ketoacyl-acyl carrier protein reductase	0.75	134	3878	15637	1462	3275
			Function_Cs: 3-oxoacyl-[acyl-carrier-protein] reductase, chloroplastic
			Psort: CHL,CYT,NUC
			Best At match: AT1G24360
			Best Cs match: Cs7g10260.1
80	Cit.21177.1.S1_at	NA	Function_At: unknown protein	0.78	135	68	66	342	499
			Function_Cs: Putative uncharacterized protein Sb05g001310
			Psort: CHL,PLA,NUC
			Best At match: AT3G08600
			Best Cs match: Cs6g10410.1
81	Cit.2318.1.S1_at	NA	Function_At: NA	0.75	136	845	8564	288	1136
			Function_Cs: Uncharacterized protein At4g06744
			Psort: PLA,NUC,CHL
			Best At match: 0
			Best Cs match: Cs8g05230.1
82	Cit.21392.1.S1_at	NA	NA	0.75	137	304	1833	132	549
83	Cit.25458.1.S1_s_at	CYP77A5P	Function_At: CYP77A5P	0.75	138	131	1451	184	486
			Function_Cs: L-Ala-D/L-Glu epimerase
			Psort: CHL,CYT,NUC
			Best At match: AT3G18270
			Best Cs match: Cs6g18320.1
84	Cit.30729.1.S1_s_at	pectinacetylesterase	Function_At: pectinacetylesterase, putative	0.78	139	516	996	551	134
			Function_Cs: Putative uncharacterized protein Sb02g040470
			Psort: PLA,CYT,MIT
			Best At match: AT3G05910
			Best Cs match: Cs6g01740.1
84	Cit.6253.1.S1_s_at	LOL1	Function_At: LOL1 (LSD ONE LIKE 1)	0.75	139	601	1493	2596	1535
			Function_Cs: Charged multivesicular body protein 2b-B, putative
			Psort: NUC,CYT,MIT
			Best At match: AT1G32540
			Best Cs match: Cs7g22980.1
84	Cit.34966.1.S1_at	proline-rich	NA	0.78	139	577	4450	197	242
85	Cit.2318.1.S1_s_at	LRR	Function_At: leucine-rich repeat family protein	0.76	140	1216	2972	1252	216
			Function_Cs: Uncharacterized protein At4g06744
			Psort: PLA,NUC,CHL
			Best At match: AT1G49750
			Best Cs match: Cs8g05230.1
86	Cit.21008.1.S1_at	NA	Function_At: NA	0.76	141	158	232	1221	1465
			Function_Cs: Leucine-rich repeat receptor-like protein kinase (Fragment)
			Psort: PLA,MIT,NUC
			Best At match: 0
			Best Cs match: Cs6g15650.1
86	Cit.20443.1.S1_at	NA	NA	0.75	141	564	2019	401	1542
87	Cit.14939.1.S1_at	band 7	Function_At: band 7 family protein	0.75	142	327	1461	531	1720
			Function_Cs: Hypersensitive-induced response protein 1
			Psort: CHL,NUC,PLA
			Best At match: AT5G62740
			Best Cs match: Cs5g04260.2
88	Cit.7984.1.S1_at	GME	Function_At: GME (GDP-D-MANNOSE 3',5'-EPIMERASE)	0.75	143	2794	14406	635	3010
			Function_Cs: GDP-mannose 3,5-epimerase 1
			Psort: NUC,CYT,PLA
			Best At match: AT5G28840
			Best Cs match: Cs3g10840.1
89	Cit.12981.1.S1_x_at	EXL5	Function_At: EXL5 (EXORDIUM LIKE 5)	0.75	144	276	370	2570	337
			Function_Cs: Phosphate-responsive 1 family protein (Fragment)
			Psort: NUC,CYT,CHL
			Best At match: AT2G17230
			Best Cs match: Cs8g01410.1
90	Cit.1017.1.S1_x_at	LTP	Function_At: protease inhibitor/seed storage/lipid transfer protein (LTP) family protein	0.77	146	295	9086	138	319
			Function_Cs: Bifunctional inhibitor/lipid-transfer protein/seed storage 2S albumin-like protein
			Psort: NA
			Best At match: AT1G62500
			Best Cs match: Cs4g05470.2
91	Cit.35834.1.S1_at	lipase	Function_At: phospholipase C/ phosphoric diester hydrolase	0.75	147	3801	21986	526	184
			Function_Cs: Putative uncharacterized protein At3g19310 (Fragment)
			Psort: NUC,CHL,MIT
			Best At match: AT4G36945
			Best Cs match: Cs8g05480.1
92	Cit.16551.1.S1_at	PDR4	Function_At: PDR4 (PLEIOTROPIC DRUG RESISTANCE 4)	0.75	149	214	1657	448	104
			Function_Cs: ABC transporter G family member 32
			Psort: PLA,NUC,MIT
			Best At match: AT2G26910
			Best Cs match: Cs4g17100.1
93	Cit.4177.1.S1_at	lipase	Function_At: GDSL-motif lipase/hydrolase family protein	0.77	150	623	5138	1045	83
			Function_Cs: GDSL esterase/lipase At3g48460
			Psort: EXC,NUC,VAC
			Best At match: AT3G48460
			Best Cs match: Cs5g06720.1
94	Cit.315.1.S1_x_at	NA	Function_At: NA	0.74	151	551	13471	45	210
			Function_Cs: NA
			Psort: CHL,NUC,CYT
			Best At match: 0
			Best Cs match: Cs5g03090.1
94	Cit.13098.1.S1_at	aspartic-type endopeptidase	Function_At: aspartic-type endopeptidase	0.76	151	206	243	595	1821
			Function_Cs: Aspartic proteinase nepenthesin-1
			Psort: CHL,NUC,PLA
			Best At match: AT3G20015
			Best Cs match: Cs7g13360.1
95	Cit.18453.1.S1_at	AGP26	Function_At: AGP26 (ARABINOGALACTAN PROTEIN 26)	0.74	154	142	304	625	798
			Function_Cs: NA
			Psort: NUC,CHL,PLA
			Best At match: AT2G47930
			Best Cs match: Cs5g32460.1
96	Cit.11898.1.S1_at	hydrolase	Function_At: glycosyl hydrolase family 3 protein	0.74	155	783	11951	90	80
			Function_Cs: Probable beta-D-xylosidase 7
			Psort: EXC,NUC,CYT
			Best At match: AT1G78060
			Best Cs match: Cs3g18490.1
97	Cit.5649.1.S1_at	BG_PPAP	Function_At: ATBG_PAP	0.74	159	339	87	990	1366
			Function_Cs: Glucan endo-1,3-beta-glucosidase 11
			Psort: CHL,EXC,VAC
			Best At match: AT5G42100
			Best Cs match: Cs5g01290.1
98	Cit.28855.1.S1_at	transferase	Function_At: transferase family protein	0.75	161	578	3403	679	660
			Function_Cs: BAHD acyltransferase At5g47980
			Psort: PLA,NUC,CYT
			Best At match: AT3G26040
			Best Cs match: Cs9g19000.1
99	Cit.22697.1.S1_x_at	NA	NA	0.74	162	434	7382	141	199
100	Cit.15400.1.S1_s_at	UDP-glucuronic acid/<br>UDP-N-acetylgalactosamine transporter	Function_At: UDP-glucuronic acid/UDP-N-acetylgalactosamine transporter-related	0.74	165	641	985	2669	2085
			Function_Cs: Whole genome shotgun assembly, allelic scaffold set, scaffold scaffoldA_103
			Psort: CHL,MIT,PLA
			Best At match: AT4G31600
			Best Cs match: Cs7g07040.3

## Sheet: Table S2. CitGF14i
Table S2. 14-3-3s Co-expressed genes
CitGF14i
Rank	Target	symbol	Function	PCC	Csin	Citrus	Fruit	Stress	Leaf
1	Cit.10815.1.S1_at	MAB1	Function_At: MAB1 (MACCI-BOU)	0.94	10	443	10146	130	650
			Function_Cs: (Rice Genome Annotation Project) pyruvate dehydrogenase E1 component subunit beta
			Psort: MIT,PLA,CHL
			Best At match: AT5G50850
			Best Cs match: Cs7g02910.1
2	Cit.24626.1.S1_x_at	NSHB1	Function_At: AHB1 (ARABIDOPSIS HEMOGLOBIN 1)	0.93	19	959	5393	736	5920
			Function_Cs: Hemoglobin-2
			Psort: NUC,CYT,CHL
			Best At match: AT2G16060
			Best Cs match: Cs5g28400.1
3	Cit.29234.1.S1_at	zinc finger	Function_At: zinc finger (C3HC4-type RING finger) family protein	0.92	83	1400	7901	992	18911
			Function_Cs: Membrane associated ring finger 1,8, putative
			Psort: CHL,CYT,NUC
			Best At match: AT2G02960
			Best Cs match: Cs7g03800.1
4	Cit.28908.1.S1_at	NA	Function_At: unknown protein	0.91	87	518	7705	516	1074
			Function_Cs: Core-2/I-branching beta-1,6-N-acetylglucosaminyltransferase family protein
			Psort: CHL,NUC,PLA
			Best At match: AT1G62305
			Best Cs match: Cs2g02730.1
5	Cit.3148.1.S1_at	SEC1A	Function_At: ATSEC1A	0.94	96	729	11291	530	3872
			Function_Cs: Reticuline oxidase-like protein
			Psort: CYT,PLA,MIT
			Best At match: AT1G01980
			Best Cs match: Cs2g10080.1
6	Cit.24100.1.S1_x_at	MIND	Function_At: MIND	0.94	120	316	452	284	716
			Function_Cs: Putative septum site-determining protein minD homolog, chloroplastic
			Psort: CHL,CYT,PLA
			Best At match: AT5G24020
			Best Cs match: Cs9g19290.1
7	Cit.611.1.S1_x_at	UBQ8	Function_At: UBQ8	0.95	129	455	2217	472	1654
			Function_Cs: Polyubiquitin
			Psort: CHL,MIT,CYT
			Best At match: AT3G09790
			Best Cs match: Cs4g11200.1
8	Cit.14496.1.S1_at	PMH2	Function_At: PMH2 (putative mitochondrial RNA helicase 2)	0.91	130	536	10315	631	1595
			Function_Cs: DEAD-box ATP-dependent RNA helicase 53
			Psort: NA
			Best At match: AT3G22330
			Best Cs match: Cs6g10770.2
9	Cit.31202.1.S1_at	VTE2	Function_At: HPT1 (HOMOGENTISATE PHYTYLTRANSFERASE 1)	0.9	157	1074	6080	1579	11878
			Function_Cs: Putative uncharacterized protein Sb10g025475 (Fragment)
			Psort: MIT,END,NUC
			Best At match: AT2G18950
			Best Cs match: Cs7g06080.1
10	Cit.11902.1.S1_x_at	KV-BETA1	Function_At: KAB1 (POTASSIUM CHANNEL BETA SUBUNIT)	0.93	159	504	8537	532	666
			Function_Cs: Probable aldo/keto reductase protein (Voltage-gated potassium channel beta subunit)
			Psort: NUC,MIT,CHL
			Best At match: AT1G04690
			Best Cs match: Cs8g11350.1
11	Cit.3671.1.S1_at	PIR2	Function_At: EIN2 (ETHYLENE INSENSITIVE 2)	0.92	164	694	19759	666	937
			Function_Cs: Ethylene-insensitive protein 2
			Psort: NUC,PLA,CHL
			Best At match: AT5G03280
			Best Cs match: Cs6g11930.1
12	Cit.24100.1.S1_at	MIND	Function_At: MIND	0.93	169	444	3891	451	892
			Function_Cs: Putative septum site-determining protein minD homolog, chloroplastic
			Psort: CHL,CYT,PLA
			Best At match: AT5G24020
			Best Cs match: Cs9g19290.1
13	Cit.28394.1.S1_at	FATB	Function_At: FATB (fatty acyl-ACP thioesterases B)	0.91	173	660	11971	720	1086
			Function_Cs: Chloroplast palmitoyl/oleoyl specific acyl-acyl carrier protein thioesterase (Precursor)
			Psort: CHL,NUC,PLA
			Best At match: AT1G08510
			Best Cs match: Cs4g17040.1
14	Cit.15269.1.S1_at	NA	NA	0.91	190	346	3490	30	313
15	Cit.14747.1.S1_at	NA	Function_At: NA	0.91	195	401	4683	458	938
			Function_Cs: Putative uncharacterized protein
			Psort: PLA,NUC,MIT
			Best At match: 0
			Best Cs match: Cs1g13800.1
16	Cit.23856.1.S1_x_at	integral membrane Yip1	Function_At: integral membrane Yip1 family protein	0.94	197	53	2389	185	613
			Function_Cs: cDNA FLJ42071 fis, clone SYNOV2014157, highly similar to Protein YIPF5
			Psort: CHL,PLA,MIT
			Best At match: AT3G52760
			Best Cs match: Cs6g15020.1
17	Cit.7577.1.S1_at	NA	Function_At: NA	0.94	204	470	11435	345	820
			Function_Cs: Putative uncharacterized protein Sb03g039920
			Psort: NUC,CHL,CYT
			Best At match: 0
			Best Cs match: Cs6g07280.1
18	Cit.12025.1.S1_at	ATPAP29<br>PAP29	Function_At: ATPAP29 (ARABIDOPSIS THALIANA PURPLE ACID PHOSPHATASE 29)	0.91	209	336	2644	720	1048
			Function_Cs: Phosphatase, putative (Dosage-dependent cell cycle regulator, putative) (Calcineurin-like phosphoesterase, putative)
			Psort: PLA,CHL,MIT
			Best At match: AT5G63140
			Best Cs match: orange1.1t00599.1
19	Cit.23789.1.S1_at	NA	Function_At: unknown protein	0.89	223	444	6617	58	1508
			Function_Cs: Chromosome undetermined SCAF10984, whole genome shotgun sequence. (Fragment)
			Psort: NUC,CHL,CYT
			Best At match: AT5G19950
			Best Cs match: Cs4g17080.1
20	Cit.3372.1.S1_at	NA	Function_At: FUNCTIONS IN: molecular_function unknown	0.89	226	414	3201	442	840
			Function_Cs: Polyketide cyclase/dehydrase and lipid transport-like protein
			Psort: CHL,NUC,PLA
			Best At match: AT4G14500
			Best Cs match: Cs9g08520.1
21	Cit.216.1.S1_x_at	SAHH2	Function_At: SAHH2 (S-ADENOSYL-L-HOMOCYSTEINE (SAH) HYDROLASE 2)	0.92	229	57	955	202	899
			Function_Cs: Putative uncharacterized protein Sb02g028966 (Fragment)
			Psort: CHL,CYT,NUC
			Best At match: AT3G23810
			Best Cs match: orange1.1t03010.1
22	Cit.14270.1.S1_s_at	zinc finger	Function_At: zinc finger (DHHC type) family protein	0.9	241	386	5218	236	386
			Function_Cs: DHHC zinc finger domain containing protein, expressed
			Psort: NUC,CYT,MIT
			Best At match: AT3G60800
			Best Cs match: Cs5g09570.1
23	Cit.28399.1.S1_at	ARK3	Function_At: ARK3 (A. THALIANA RECEPTOR KINASE 3)	0.93	244	1043	10614	606	10651
			Function_Cs: Receptor-like serine/threonine-protein kinase SD1-7
			Psort: PLA,MIT,CYT
			Best At match: AT4G21380
			Best Cs match: Cs2g07120.1
24	Cit.7086.1.S1_at	NA	NA	0.93	253	487	10698	406	9482
25	Cit.12403.1.S1_at	RKF1	Function_At: RKF1 (RECEPTOR-LIKE KINASE IN FLOWERS 1)	0.89	254	478	4474	772	1581
			Function_Cs: Probable LRR receptor-like serine/threonine-protein kinase RFK1
			Psort: PLA,MIT,NUC
			Best At match: AT1G29750
			Best Cs match: orange1.1t04761.1
26	Cit.480.1.S1_at	NA	Function_At: NA	0.93	255	501	5671	450	950
			Function_Cs: NA
			Psort: NUC,CHL,CYT
			Best At match: 0
			Best Cs match: Cs6g08380.1
27	Cit.17821.1.S1_x_at	UGT72B1	Function_At: GT72B1	0.94	258	746	14174	807	1240
			Function_Cs: Hydroquinone glucosyltransferase
			Psort: CYT,CHL,PLA
			Best At match: AT4G01070
			Best Cs match: orange1.1t00471.1
28	Cit.10759.1.S1_at	VAMP726	Function_At: ATVAMP726	0.9	260	921	8783	60	26
			Function_Cs: Vesicle-associated membrane protein 725
			Psort: CHL,PLA,MIT
			Best At match: AT1G04760
			Best Cs match: Cs9g11030.4
29	Cit.11767.1.S1_at	NA	Function_At: unknown protein	0.88	264	40	622	345	763
			Function_Cs: Putative uncharacterized protein Sb07g009460
			Psort: CHL,CYT,PLA
			Best At match: AT1G16170
			Best Cs match: orange1.1t02861.1
30	Cit.20398.1.S1_x_at	NA	NA	0.91	277	436	14221	118	80
31	Cit.23593.1.S1_at	phosphate translocator	Function_At: phosphate translocator-related	0.93	288	549	7139	617	1037
			Function_Cs: Triose phosphate/phosphate translocator, non-green plastid, chloroplast, putative
			Psort: CHL,PLA,NUC
			Best At match: AT1G06470
			Best Cs match: orange1.1t01605.1
31	Cit.32293.1.S1_at	GNS1	NA	0.9	288	1039	3458	955	5641
32	Cit.3190.1.S1_at	NA	Function_At: NA	0.93	289	885	8724	372	673
			Function_Cs: Probable methyltransferase PMT2
			Psort: GOL,MIT,CYT
			Best At match: 0
			Best Cs match: Cs7g03870.1
33	Cit.22156.1.S1_at	ACBP1	Function_At: ACBP1 (ACYL-COA BINDING PROTEIN 1)	0.94	294	534	829	555	951
			Function_Cs: NA
			Psort: NUC,CYT,PLA
			Best At match: AT5G53470
			Best Cs match: Cs5g23910.1
34	Cit.28420.1.S1_at	NA	NA	0.94	304	492	7232	587	845
35	Cit.14129.1.S1_at	NA	Function_At: unknown protein	0.94	305	383	4616	499	944
			Function_Cs: Putative uncharacterized protein Sb03g007306 (Fragment)
			Psort: CYT,CHL,MIT
			Best At match: AT1G23170
			Best Cs match: Cs2g16980.1
36	Cit.6803.1.S1_at	NA	Function_At: NA	0.87	311	476	21796	277	4089
			Function_Cs: Lipase
			Psort: CHL,PLA,NUC
			Best At match: 0
			Best Cs match: Cs3g23440.1
37	Cit.23593.1.S1_x_at	phosphate translocator	Function_At: phosphate translocator-related	0.92	314	474	6931	450	892
			Function_Cs: Triose phosphate/phosphate translocator, non-green plastid, chloroplast, putative
			Psort: CHL,PLA,NUC
			Best At match: AT1G06470
			Best Cs match: orange1.1t01605.1
38	Cit.5962.1.S1_at	ribosome	Function_At: ribosomal protein L36 family protein	0.93	316	422	5594	393	763
			Function_Cs: Ribosomal protein
			Psort: CHL,PLA,NUC
			Best At match: AT5G20180
			Best Cs match: Cs4g17910.1
39	Cit.8076.1.S1_at	histone H2B	Function_At: histone H2B, putative	0.92	324	342	7860	12	2
			Function_Cs: Histone H2B (Fragment)
			Psort: NUC,PLA,MIT
			Best At match: AT2G37470
			Best Cs match: Cs6g05810.1
40	Cit.4354.1.S1_at	HSL1	Function_At: HSL1 (HAESA-Like 1)	0.93	327	545	4359	591	994
			Function_Cs: Leucine-rich repeat receptor-like protein kinase (Fragment)
			Psort: PLA,MIT,NUC
			Best At match: AT1G28440
			Best Cs match: Cs2g26550.1
41	Cit.9104.1.S1_at	HTA9	Function_At: HTA9 (HISTONE H2A PROTEIN 9)	0.89	329	425	3879	638	1010
			Function_Cs: Histone H2A variant 1 putative
			Psort: NUC,CHL,MIT
			Best At match: AT1G52740
			Best Cs match: Cs1g13340.1
42	Cit.7611.1.S1_at	NA	Function_At: unknown protein	0.92	330	445	1059	640	931
			Function_Cs: Singapore isolate B (sub-type 7) whole genome shotgun sequence assembly, scaffold_5
			Psort: CHL,NUC,CYT
			Best At match: AT2G43110
			Best Cs match: Cs5g24630.1
43	Cit.14689.1.S1_at	oxidoreductase	Function_At: oxidoreductase, 2OG-Fe(II) oxygenase family protein	0.89	335	296	7227	318	1444
			Function_Cs: Chromosome undetermined SCAF7912, whole genome shotgun sequence. (Fragment)
			Psort: NUC,CYT,VAC
			Best At match: AT1G11780
			Best Cs match: Cs7g10770.1
44	Cit.24387.1.S1_at	oxidoreductase	NA	0.91	342	1161	21514	1373	2970
44	Cit.6347.1.S1_x_at	NA	NA	0.93	342	380	1678	429	994
44	Cit.23984.1.S1_at	AML1	Function_At: AML1 (ARABIDOPSIS MEI2-LIKE PROTEIN 1)	0.92	342	721	16832	647	975
			Function_Cs: RNA-binding region RNP-1 (RNA recognition motif)
			Psort: NUC,CHL,CYT
			Best At match: AT5G61960
			Best Cs match: Cs7g19680.1
45	Cit.5008.1.S1_at	atToc64-III	Function_At: atToc64-III (Arabidopsis thaliana translocon at the outer membrane of chloroplasts 64-III)	0.94	345	487	3390	493	881
			Function_Cs: Chloroplast outer membrane translocon subunit, putative, expressed
			Psort: CHL,PLA,NUC
			Best At match: AT3G17970
			Best Cs match: orange1.1t00096.1
46	Cit.7037.1.S1_at	NA	NA	0.87	346	274	477	351	755
47	Cit.28382.1.S1_at	NA	Function_At: FUNCTIONS IN: molecular_function unknown	0.93	347	447	3178	487	2064
			Function_Cs: Putative uncharacterized protein Sb07g024910
			Psort: CHL,NUC,PLA
			Best At match: AT3G54630
			Best Cs match: orange1.1t05944.1
47	Cit.13625.1.S1_at	protein binding	Function_At: protein binding / zinc ion binding	0.89	347	349	12322	244	85
			Function_Cs: Putative uncharacterized protein OSJNBa0060A14.10
			Psort: NA
			Best At match: AT1G14180
			Best Cs match: Cs7g03620.4
48	Cit.20368.1.S1_s_at	MTHSC70-2	NA	0.94	354	653	14118	645	1128
49	Cit.17996.1.S1_at	SIRB	Function_At: ATSIRB (ARABIDOPSIS THALIANA SIROHYDROCHLORIN FERROCHELATASE B)	0.9	356	1518	1535	1002	14885
			Function_Cs: Sirohydrochlorin ferrochelatase
			Psort: MIT,NUC,PLA
			Best At match: AT1G50170
			Best Cs match: Cs2g27630.1
49	Cit.20385.1.S1_at	NA	NA	0.92	356	210	6194	74	638
50	Cit.5738.1.S1_at	DNAJ	Function_At: DNAJ heat shock N-terminal domain-containing protein	0.89	359	564	9358	57	448
			Function_Cs: DNAJ heat shock N-terminal domain-containing protein-like
			Psort: NUC,PLA,CYT
			Best At match: AT4G10130
			Best Cs match: Cs3g23720.1
51	Cit.22165.1.S1_at	NA	Function_At: NA	0.93	360	245	2589	264	3693
			Function_Cs: NA
			Psort: CHL,NUC,CYT
			Best At match: 0
			Best Cs match: Cs3g06730.1
52	Cit.12391.1.S1_at	NA	NA	0.87	362	1019	14349	662	1392
53	Cit.15567.1.S1_at	NA	Function_At: NA	0.9	363	382	2485	376	422
			Function_Cs: Isoleucyl-tRNA synthetase, cytoplasmic
			Psort: PLA,NUC,MIT
			Best At match: 0
			Best Cs match: orange1.1t03691.1
54	Cit.6098.1.S1_at	NA	Function_At: unknown protein	0.86	364	600	3919	452	138
			Function_Cs: UPF0326 protein At4g17486
			Psort: CHL,NUC,CYT
			Best At match: AT4G17486
			Best Cs match: Cs4g17420.1
55	Cit.28378.1.S1_at	NA	Function_At: FUNCTIONS IN: molecular_function unknown	0.93	365	568	2686	567	953
			Function_Cs: cDNA FLJ56431, highly similar to Conserved oligomeric Golgi complex component 6
			Psort: NUC,CHL,CYT
			Best At match: AT1G31780
			Best Cs match: Cs6g19480.1
56	Cit.23803.1.S1_at	protein binding	Function_At: protein binding / zinc ion binding	0.94	367	622	17587	621	971
			Function_Cs: E3 ubiquitin-protein ligase MARCH6
			Psort: NUC,CHL,PLA
			Best At match: AT4G34100
			Best Cs match: Cs8g05350.1
56	Cit.11125.1.S1_at	LPAT2	Function_At: LPAT2	0.94	367	506	3430	513	830
			Function_Cs: 1-acyl-sn-glycerol-3-phosphate acyltransferase 2
			Psort: END,CHL,CYT
			Best At match: AT3G57650
			Best Cs match: orange1.1t03387.3
57	Cit.16758.1.S1_at	NA	NA	0.91	370	353	3155	467	4051
58	Cit.7577.1.S1_x_at	NA	Function_At: NA	0.93	374	323	8081	189	320
			Function_Cs: Putative uncharacterized protein Sb03g039920
			Psort: NUC,CHL,CYT
			Best At match: 0
			Best Cs match: Cs6g07280.1
58	Cit.4993.1.S1_at	G10	Function_At: G10 family protein	0.86	374	378	459	382	2434
			Function_Cs: Putative uncharacterized protein Sb03g040410
			Psort: CHL,PLA,NUC
			Best At match: AT4G21110
			Best Cs match: Cs3g09890.1
59	Cit.24829.1.S1_at	BMY9	Function_At: BAM2 (BETA-AMYLASE 2)	0.93	377	461	7037	505	925
			Function_Cs: Putative uncharacterized protein Sb02g012320
			Psort: CHL,CYT,NUC
			Best At match: AT4G00490
			Best Cs match: orange1.1t00361.1
60	Cit.3401.1.S1_x_at	U2AF35B	Function_At: U2AF35B	0.93	378	459	3882	566	867
			Function_Cs: Splicing factor U2af small subunit B
			Psort: NUC,CHL,MIT
			Best At match: AT5G42820
			Best Cs match: Cs6g15530.1
61	Cit.24464.1.S1_at	NIF	Function_At: NLI interacting factor (NIF) family protein	0.92	381	454	1064	558	965
			Function_Cs: Probable C-terminal domain small phosphatase
			Psort: NUC,CHL,CYT
			Best At match: AT3G55960
			Best Cs match: Cs7g31050.1
62	Cit.4473.1.S1_at	integral membrane	Function_At: integral membrane family protein	0.86	385	497	18593	611	332
			Function_Cs: CASP-like protein RCOM_0679870
			Psort: PLA,NUC,EXC
			Best At match: AT4G15610
			Best Cs match: Cs9g04890.1
63	Cit.18978.1.S1_at	NA	Function_At: NA	0.93	387	257	715	310	1375
			Function_Cs: NA
			Psort: CHL,CSK,NUC
			Best At match: 0
			Best Cs match: orange1.1t02945.1
64	Cit.24510.1.S1_at	NA	Function_At: NA	0.89	390	577	2825	743	824
			Function_Cs: F-box protein At5g07670
			Psort: CHL,NUC,PLA
			Best At match: 0
			Best Cs match: Cs9g14920.1
64	Cit.29136.1.S1_at	NA	Function_At: NA	0.93	390	452	12378	370	7529
			Function_Cs: Wound-inducible putative cytosolic terpene synthase 1
			Psort: CYT,CHL,NUC
			Best At match: 0
			Best Cs match: Cs4g12450.1
65	Cit.29018.1.S1_s_at	NA	Function_At: NA	0.92	391	624	14991	662	22461
			Function_Cs: Basic helix-loop-helix domain-containing protein
			Psort: NUC,VAC,CHL
			Best At match: 0
			Best Cs match: Cs7g28800.1
65	Cit.35877.1.S1_s_at	kinase	Function_At: protein kinase family protein	0.87	391	1140	14134	1978	11922
			Function_Cs: Serine-threonine protein kinase, plant-type, putative
			Psort: PLA,MIT,CYT
			Best At match: AT4G05200
			Best Cs match: Cs2g07480.1
66	Cit.3953.1.S1_at	NA	Function_At: NA	0.93	398	557	3025	585	951
			Function_Cs: T-complex protein 1 subunit delta (Fragment)
			Psort: CYT,CHL,NUC
			Best At match: 0
			Best Cs match: orange1.1t00006.1
67	Cit.24472.1.S1_at	NA	Function_At: unknown protein	0.88	399	428	2846	547	992
			Function_Cs: Uncharacterized plant-specific domain TIGR01589 family protein
			Psort: PLA,NUC,CHL
			Best At match: AT3G10250
			Best Cs match: orange1.1t01851.1
68	Cit.3241.1.S1_at	NA	NA	0.9	400	227	895	221	584
69	Cit.13850.1.S1_at	CCCH-type	Function_At: zinc finger (CCCH-type) family protein	0.93	411	451	4927	380	838
			Function_Cs: Singapore isolate B (sub-type 7) whole genome shotgun sequence assembly, scaffold_24
			Psort: NUC,CHL,CYT
			Best At match: AT2G20280
			Best Cs match: Cs8g08350.1
70	Cit.5549.1.S1_at	NA	NA	0.93	413	531	19160	523	921
71	Cit.4875.1.S1_at	NA	Function_At: NA	0.89	415	606	4251	688	906
			Function_Cs: NA
			Psort: CHL,PLA,MIT
			Best At match: 0
			Best Cs match: Cs3g05020.1
71	Cit.28389.1.S1_at	CDF2	Function_At: CDF2 (CYCLING DOF FACTOR 2)	0.85	415	731	8084	1355	973
			Function_Cs: Dof zinc finger protein DOF5.2
			Psort: NUC,PLA,VAC
			Best At match: AT5G39660
			Best Cs match: Cs6g21400.1
72	Cit.13610.1.S1_at	ACBP4	Function_At: ACBP4 (ACYL-COA BINDING PROTEIN 4)	0.89	416	1086	2553	410	1063
			Function_Cs: Acyl-CoA-binding domain-containing protein 4
			Psort: CYT,NUC,CHL
			Best At match: AT3G05420
			Best Cs match: Cs3g14140.1
73	Cit.12312.1.S1_at	NA	Function_At: unknown protein	0.85	419	398	890	618	882
			Function_Cs: Putative uncharacterized protein At4g12070/F16J13_140
			Psort: NUC,CHL,MIT
			Best At match: AT4G12070
			Best Cs match: orange1.1t03171.1
74	Cit.35877.1.S1_at	NA	Function_At: NA	0.87	421	1378	14477	2443	13558
			Function_Cs: Serine-threonine protein kinase, plant-type, putative
			Psort: PLA,MIT,CYT
			Best At match: 0
			Best Cs match: Cs2g07480.1
75	Cit.13336.1.S1_at	TKL	Function_At: TKL (TIC-LIKE)	0.85	424	340	1707	940	948
			Function_Cs: Protein TIME FOR COFFEE
			Psort: NA
			Best At match: AT3G63180
			Best Cs match: Cs5g31230.3
75	Cit.14513.1.S1_at	VPS45	Function_At: VPS45 (VACUOLAR PROTEIN SORTING 45)	0.91	424	339	5675	430	1164
			Function_Cs: Novel protein similar to vertebrate vacuolar protein sorting 45A (Yeast) (VPS45A)
			Psort: GOL,NUC,CHL
			Best At match: AT1G77140
			Best Cs match: Cs3g20920.2
76	Cit.7953.1.S1_at	NA	NA	0.91	428	1360	21869	848	16752
77	Cit.25593.1.S1_at	kinase	Function_At: lectin protein kinase, putative	0.85	429	470	3012	632	1053
			Function_Cs: L-type lectin-domain containing receptor kinase VII.1
			Psort: PLA,CHL,VAC
			Best At match: AT4G04960
			Best Cs match: Cs1g07380.1
78	Cit.6883.1.S1_at	NA	Function_At: unknown protein	0.86	430	264	1488	464	860
			Function_Cs: Whole genome shotgun assembly, allelic scaffold set, scaffold scaffoldA_16
			Psort: CYT,CHL,PLA
			Best At match: AT1G20410
			Best Cs match: Cs3g26865.1
78	Cit.9990.1.S1_x_at	PGY2	Function_At: PGY2 (PIGGYBACK2)	0.92	430	375	265	509	798
			Function_Cs: 60S ribosomal protein L9-1
			Psort: NUC,CHL,CYT
			Best At match: AT1G33140
			Best Cs match: Cs4g15310.1
78	Cit.24223.1.S1_at	NDA2	Function_At: NDA2 (ALTERNATIVE NAD(P)H DEHYDROGENASE 2)	0.93	430	657	20154	508	11603
			Function_Cs: Rotenone-insensitive NADH-ubiquinone oxidoreductase, mitochondrial, putative
			Psort: CHL,NUC,PLA
			Best At match: AT2G29990
			Best Cs match: Cs2g06650.1
79	Cit.13608.1.S1_at	NA	Function_At: unknown protein	0.92	431	488	7186	530	844
			Function_Cs: Putative uncharacterized protein Sb06g027440
			Psort: CHL,MIT,PLA
			Best At match: AT4G19140
			Best Cs match: Cs3g10180.1
79	Cit.5139.1.S1_at	bHLH	Function_At: basic helix-loop-helix (bHLH) family protein	0.87	431	978	12603	903	1788
			Function_Cs: Transcription factor bHLH62
			Psort: NUC,CHL,CYT
			Best At match: AT3G07340
			Best Cs match: Cs7g16660.1
80	Cit.27102.1.S1_at	kinase	NA	0.85	432	1388	8308	1151	12421
81	Cit.2922.1.S1_at	6-phosphogluconate dehydrogenase	Function_At: 6-phosphogluconate dehydrogenase family protein	0.93	434	475	5443	445	921
			Function_Cs: 6-phosphogluconate dehydrogenase, decarboxylating
			Psort: VAC,NUC,CYT
			Best At match: AT1G64190
			Best Cs match: Cs5g02720.1
81	Cit.10908.1.S1_at	UCP5	Function_At: UCP5 (UNCOUPLING PROTEIN 5)	0.85	434	1045	13091	703	3742
			Function_Cs: Mitochondrial dicarboxylate carrier protein, putative
			Psort: PLA,CYT,NUC
			Best At match: AT2G22500
			Best Cs match: Cs1g20270.1
81	Cit.7946.1.S1_at	NA	NA	0.88	434	350	3165	131	427
81	Cit.12807.1.S1_at	TRAPP	Function_At: transport protein particle (TRAPP) component Bet3 family protein	0.93	434	481	2766	453	730
			Function_Cs: Trafficking protein particle complex subunit 6B
			Psort: CHL,NUC,CYT
			Best At match: AT3G05000
			Best Cs match: Cs3g12100.2
82	Cit.321.1.S1_at	NA	Function_At: NA	0.85	435	886	5320	630	1504
			Function_Cs: Putative uncharacterized protein Sb03g025500
			Psort: CHL,NUC,CYT
			Best At match: 0
			Best Cs match: Cs1g18490.1
83	Cit.13225.1.S1_at	Ran-binding	Function_At: zinc finger (Ran-binding) family protein	0.93	437	476	768	412	661
			Function_Cs: Zn-finger in Ran binding protein and others, putative
			Psort: CHL,NUC,MIT
			Best At match: AT1G48570
			Best Cs match: orange1.1t00103.2
84	Cit.23956.1.S1_at	glycosyl transferase 1	Function_At: glycosyl transferase family 1 protein	0.85	439	625	1766	562	4542
			Function_Cs: Alpha-1,3/1,6-mannosyltransferase ALG2
			Psort: CHL,NUC,CYT
			Best At match: AT1G78800
			Best Cs match: Cs5g12570.1
85	Cit.32776.1.S1_at	NA	NA	0.91	441	633	12652	510	1205
86	Cit.1384.1.S1_at	NA	Function_At: FUNCTIONS IN: molecular_function unknown	0.93	444	545	7514	562	1026
			Function_Cs: Putative uncharacterized protein OSJNBb0072E24.9
			Psort: NUC,CHL,CYT
			Best At match: AT5G64400
			Best Cs match: Cs8g12480.1
87	Cit.7270.1.S1_at	NA	NA	0.9	445	846	13148	438	891
87	Cit.15948.1.S1_at	NA	NA	0.87	445	325	1564	406	772
88	Cit.4994.1.S1_at	LRR	Function_At: leucine-rich repeat family protein	0.91	446	601	8657	799	1346
			Function_Cs: Leucine-rich repeat family protein, putative, expressed
			Psort: PLA,CHL,CYT
			Best At match: AT4G03260
			Best Cs match: orange1.1t00872.1
89	Cit.7142.1.S1_s_at	NA	Function_At: NA	0.92	447	467	7704	303	5148
			Function_Cs: NA
			Psort: CHL,NUC,CYT
			Best At match: 0
			Best Cs match: orange1.1t05068.1
89	Cit.4193.1.S1_at	SDG40	Function_At: SDG40 (SET DOMAIN GROUP 40)	0.89	447	647	21338	572	1272
			Function_Cs: Putative uncharacterized protein Sb02g032970
			Psort: MIT,PLA,CHL
			Best At match: AT5G17240
			Best Cs match: Cs6g15920.1
90	Cit.8067.1.S1_at	GRP7	Function_At: CCR2 (COLD, CIRCADIAN RHYTHM, AND RNA BINDING 2)	0.93	448	428	2340	546	863
			Function_Cs: Retrotransposon protein, putative, Ty1-copia subclass, expressed
			Psort: NUC,CHL,MIT
			Best At match: AT2G21660
			Best Cs match: Cs8g06360.1
90	Cit.13375.1.S1_at	NA	Function_At: NA	0.92	448	515	2433	565	811
			Function_Cs: Putative uncharacterized protein Sb04g005830
			Psort: CHL,NUC,PLA
			Best At match: 0
			Best Cs match: Cs1g23380.3
91	Cit.15391.1.S1_at	NA	NA	0.84	451	1442	2303	746	5041
91	Cit.849.1.S1_at	NA	Function_At: NA	0.92	451	598	3043	681	1108
			Function_Cs: NA
			Psort: NUC,CHL,PLA
			Best At match: 0
			Best Cs match: Cs3g24730.2
92	Cit.1130.1.S1_at	translocon-associated alpha	Function_At: translocon-associated protein alpha (TRAP alpha) family protein	0.88	454	614	3746	187	173
			Function_Cs: Putative signal sequence receptor, alpha subunit (SSR-alpha)
			Psort: END,CHL,CYT
			Best At match: AT2G21160
			Best Cs match: Cs8g09060.1
92	Cit.14936.1.S1_s_at	PBS1	Function_At: PBS1 (avrPphB susceptible 1)	0.86	454	510	4881	236	2365
			Function_Cs: Receptor serine-threonine protein kinase, putative
			Psort: PLA,MIT,CHL
			Best At match: AT5G13160
			Best Cs match: Cs7g02980.1
92	Cit.612.1.S1_at	NA	Function_At: NA	0.91	454	435	8055	308	853
			Function_Cs: Polyubiquitin
			Psort: CHL,MIT,CYT
			Best At match: 0
			Best Cs match: Cs4g11200.1
93	Cit.11042.1.S1_at	PP2A-2	Function_At: PP2A-2	0.89	455	134	2897	11	421
			Function_Cs: Serine/threonine protein phosphatase 2A, catalytic subunit, putative
			Psort: CYT,NUC,PLA
			Best At match: AT1G10430
			Best Cs match: Cs7g04760.2
93	Cit.8250.1.S1_s_at	PAP8	Function_At: PAP8 (PURPLE ACID PHOSPHATASE 8)	0.92	455	440	7439	436	686
			Function_Cs: Actin-7
			Psort: CSK,MIT,NUC
			Best At match: AT2G01890
			Best Cs match: Cs1g05000.1
93	Cit.2068.1.S1_at	NA	Function_At: NA	0.92	455	568	4770	557	899
			Function_Cs: Arginine/serine-rich splicing factor, putative
			Psort: CHL,NUC,MIT
			Best At match: 0
			Best Cs match: Cs7g08420.1
93	Cit.7159.1.S1_at	RPS18C	NA	0.84	455	914	13570	750	12720
93	Cit.18255.1.S1_at	MKK4	Function_At: ATMKK4 (ARABIDOPSIS THALIANA MITOGEN-ACTIVATED PROTEIN KINASE KINASE 4)	0.86	455	1682	8376	697	13387
			Function_Cs: Mitogen-activated protein kinase kinase 5
			Psort: NUC,CHL,PLA
			Best At match: AT1G51660
			Best Cs match: orange1.1t04493.1
94	Cit.8794.1.S1_x_at	SAC52	Function_At: SAC52 (SUPPRESSOR OF ACAULIS 52)	0.92	456	2652	10262	159	651
			Function_Cs: 60S ribosomal protein L10
			Psort: PLA,MIT,CHL
			Best At match: AT1G14320
			Best Cs match: Cs7g29400.1
95	Cit.13390.1.S1_at	NA	Function_At: unknown protein	0.91	457	528	6286	654	1199
			Function_Cs: [S] KOG4032 Uncharacterized conserved protein (Fragment)
			Psort: CHL,NUC,PLA
			Best At match: AT5G27990
			Best Cs match: Cs3g11560.3
95	Cit.15837.1.S1_x_at	NA	NA	0.92	457	497	164	548	957
96	Cit.23600.1.S1_at	NA	NA	0.9	458	444	8727	396	1003
96	Cit.10396.1.S1_s_at	extensin	Function_At: proline-rich extensin-like family protein	0.91	458	419	5935	483	14158
			Function_Cs: NA
			Psort: CHL,NUC,CYT
			Best At match: AT2G43150
			Best Cs match: Cs2g30010.1
97	Cit.1053.1.S1_at	NA	Function_At: NA	0.92	459	446	6625	434	858
			Function_Cs: Putative uncharacterized protein Sb03g005390
			Psort: NUC,CHL,CYT
			Best At match: 0
			Best Cs match: Cs6g04610.3
98	Cit.16338.1.S1_at	histone H2B	Function_At: histone H2B, putative	0.84	460	840	12995	734	1520
			Function_Cs: Putative uncharacterized protein
			Psort: NUC,CHL,CYT
			Best At match: AT2G28720
			Best Cs match: Cs3g15210.1
98	Cit.30976.1.S1_s_at	NA	Function_At: unknown protein	0.86	460	1161	9239	915	11550
			Function_Cs: Putative uncharacterized protein Sb04g029790
			Psort: CHL,MIT,NUC
			Best At match: AT3G12650
			Best Cs match: Cs7g01920.1
99	Cit.9178.1.S1_at	CAD6	Function_At: CAD6 (CINNAMYL ALCOHOL DEHYDROGENASE 6)	0.84	461	576	2747	1037	1128
			Function_Cs: Probable mannitol dehydrogenase
			Psort: CYT,CHL,NUC
			Best At match: AT4G37970
			Best Cs match: Cs1g20590.1
100	Cit.29014.1.S1_x_at	ribosome	Function_At: 40S ribosomal protein S2, putative	0.92	462	479	6584	492	794
			Function_Cs: 40S ribosomal protein S2-2
			Psort: NUC,CYT,MIT
			Best At match: AT1G58684
			Best Cs match: Cs9g12510.1
100	Cit.4467.1.S1_at	dehydration-responsive	NA	0.91	462	342	761	365	685
