# Supplementary material for: Molecular Analysis of 14-3-3 Genes in Citrus sinensis and Their Responses to Different Stresses
Source: Int J Mol Sci. 2021 Jan 8;22(2):568. doi: 10.3390/ijms22020568 (PMC7826509; doi:10.3390/ijms22020568)
Supplement: Supplementary file 1 [file ijms-22-00568-s001.zip › Table S3. Domain-based 14-3-3s PPI network.xlsx]

## Sheet: Table S3
Table S3. Domain-based 14-3-3s PPI network
Resource	Target	Annotation
CitGF14e/Cs1g20220	Cs4g16350.1	Casein kinase I
	Cs4g14680.1	Casein kinase I
	Cs1g12370.1	Pre-mRNA-processing-splicing factor 8
	Cs8g06490.1	Coatomer subunit gamma-2
	Cs9g10260.3	Casein kinase I
	Cs5g05970.2	Histone deacetylase 6
	Cs8g01020.2	Histone deacetylase 19
	Cs3g19060.1	nitrate reductase (NADH)
	Cs5g23860.	BMS1
	Cs7g30890.1	Clathrin heavy chain 1
	Cs4g11150.3	Polyubiquitin-A
	orange1.1t01046.1	Vesicle-fusing ATPase
	Cs8g03630.1	Serine/threonine-protein kinase TOR
	Cs3g17990.1	CitGF14g
	Cs8g15300.1	Ribosome biogenesis protein BMS1
	Cs3g07490.1	DNA polymerase epsilon catalytic subunit A
	Cs4g19610.1	Casein kinase I
	Cs5g29580.1	Casein kinase I isoform delta-like
CitGF14f/Cs3g17470	Cs8g03630.2	Serine/threonine-protein kinase TOR
	Cs3g07490.1	DNA polymerase epsilon catalytic subunit A
CitGF14c/Cs3g18200	Cs8g06490.2	Coatomer subunit gamma-2
	Cs4g08220.1	Heat shock protein 81-3
	Cs5g03150.1	Heat shock protein 83
	Cs1g02600.3	Protein transport protein SEC23
	orange1.1t02373.1	Protein transport protein SEC23
	Cs9g10260.3	Casein kinase I
	orange1.1t01046.1	Vesicle-fusing ATPase
	Cs4g14680.1	Casein kinase I isoform delta-like
	Cs4g16350.1	Casein kinase I isoform delta-like
	Cs7g32370.1	Activator and specificity factor for anaphase promoting complex
	Cs9g19220.1	Heat shock protein 83
	Cs5g10030.1	Activator and specificity factor for anaphase promoting complex
	Cs1g17990.1	Casein kinase I isoform delta-like
CitGF14a/Cs2g04850	Cs1g02600.3	Protein transport protein SEC23
	Cs8g17010.2	Elongation factor 1-alpha
	Cs4g16350.1	Casein kinase I isoform delta-like
	Cs4g14680.	Casein kinase I isoform delta-like
	Cs4g05680.2	AGC (CAMP-dependent, cGMP-dependent and protein kinase C) kinase family protein
	Cs4g19610.1	Casein kinase I isoform delta-like
	Cs1g19910.6	Serine/threonine-protein kinase SAPK1
	Cs1g05230.1	G-type lectin S-receptor-like serine/threonine-protein kinase RLK1
	orange1.1t02373.2	Protein transport protein SEC23
	Cs3g07530.1	Protein kinase G11A
	Cs5g06200.2	Serine/threonine-protein kinase WNK2
	Cs4g14900.3	Serine/threonine-protein kinase CBK1
	Cs7g26090.1	Serine/threonine-protein kinase 16
	Cs7g17990.1	Serine/threonine-protein kinase SRPK1
	Cs9g13010.1	Wall-associated receptor kinase-like 8
	Cs7g30890.1	Clathrin heavy chain 1
	Cs7g32370.1	Activator and specificity factor for anaphase promoting complex
	Cs4g16120.1	Cyclin-dependent kinase F-1
	Cs6g10590.2	Cyclin-dependent kinase B1-1
	orange1.1t01618.1	Cell division control protein 2
	Cs5g10030.1	Activator and specificity factor for anaphase promoting complex
	orange1.1t04987.1	Leucine-rich repeat family protein
	Cs5g14200.1	Cysteine-rich receptor-like protein kinase 10
	orange1.1t02517.1	Leucine-rich repeat family protein / protein kinase family protein
	Cs7g07340.1	G-type lectin S-receptor-like serine/threonine-protein kinase
	Cs8g13960.1	Cold-induced wall associated kinase
	Cs3g07490.1	DNA polymerase epsilon catalytic subunit A
	Cs7g07320.1	G-type lectin S-receptor-like serine/threonine-protein kinase
	orange1.1t04741.1	Cold-induced wall associated kinase
	orange1.1t01954.1	Leucine-rich repeat receptor-like protein kinase
	Cs7g28240.1	Splicing factor 3B subunit 3
	Cs5g05970.2	Histone deacetylase 6
	Cs6g19580.3	Cell division control protein 2 homolog
	Cs8g06490.3	Coatomer subunit gamma-2
	Cs1g04020.1	Cell division control protein 2
	Cs3g27820.1	Cyclin-dependent kinase B2-2
	Cs2g21350.3	Autophagy-related protein 8d
	Cs9g19220.1	Heat shock protein 83
	Cs1g12370.1	Pre-mRNA-processing-splicing factor 8
	orange1.1t03804.1	LRR receptor-like serine/threonine-protein kinase
	Cs8g03630.1	Serine/threonine-protein kinase TOR
	orange1.1t01537.1	Protein kinase G11A
	orange1.1t01046.1	Vesicle-fusing ATPase
	Cs5g29580.1	Casein kinase I isoform delta-like
	Cs1g17990.2	Casein kinase I isoform delta-like
	Cs9g13420.1	N-terminal glutamine amidohydrolase
	Cs8g17000.2	Elongation factor 1-alpha
	Cs7g16760.1	Serine/threonine-protein kinase OXI1
	Cs7g07350.1	G-type lectin S-receptor-like serine/threonine-protein kinase SD2-5
	Cs8g16990.2	Elongation factor 1-alpha
	Cs9g10260.1	Casein kinase I isoform delta-like
	Cs2g09500.1	Protein kinase PINOID
	Cs2g01210.1	AGC (CAMP-dependent, cGMP-dependent and protein kinase C) kinase family protein
	orange1.1t00256.1	Serine/threonine-protein kinase Aurora-3
	Cs4g08220.1	Heat shock protein 81-3
	Cs5g15220.1	Protein kinase PINOID
	Cs5g22280.1	Leucine-rich repeat receptor-like serine/threonine/tyrosine-protein kinase SOBIR1
	Cs6g01450.1	LRR receptor-like serine/threonine-protein kinase EFR
	Cs5g24180.1	LRR receptor-like serine/threonine-protein kinase
	Cs1g06550.1	Leucine-rich repeat family protein / protein kinase family protein
	Cs8g01020.1	Histone deacetylase 19
CitGF14d/Cs7g11330	Cs5g10030.1	Activator and specificity factor for anaphase promoting complex
	Cs7g32370.1	Activator and specificity factor for anaphase promoting complex
	Cs8g06490.3	Coatomer subunit gamma-2
	Cs4g19610.1	Casein kinase I isoform delta-like
	Cs4g14680.1	Casein kinase I isoform delta-like
	Cs4g16350.1	Casein kinase I isoform delta-like
	Cs9g10260.1	Casein kinase I isoform delta-like
	Cs3g07490.1	DNA polymerase epsilon catalytic subunit A
	Cs4g08220.3	Heat shock protein 81-3
	Cs8g01020.1	Histone deacetylase 19
	Cs1g12370.1	Pre-mRNA-processing-splicing factor 8
	orange1.1t02373.2
	Cs5g03150.1	Heat shock protein 83
	Cs8g03630.1	Serine/threonine-protein kinase TOR
	Cs7g28240.2	Splicing factor 3B subunit 3
	Cs5g05970.2	Histone deacetylase 6
	Cs1g17990.1	Casein kinase I isoform delta-like
	orange1.1t01046.1	Vesicle-fusing ATPase
	Cs1g02600.1	Protein transport protein SEC23
	Cs5g29580.1	Casein kinase I isoform delta-like
CitGF14i/orange1.1t01046.1	Cs8g06490.3	Coatomer subunit gamma-2
	Cs9g10260.3	Casein kinase I
	Cs4g19610.1	Casein kinase I isoform delta-like
	Cs1g17990.2	Casein kinase I isoform delta-like
	Cs4g11150.3	Polyubiquitin-A
	Cs3g07490.1	DNA polymerase epsilon catalytic subunit A
	Cs5g05970.2	Histone deacetylase 6
	Cs1g12370.1	Pre-mRNA-processing-splicing factor 8
	Cs8g03630.1	Serine/threonine-protein kinase TOR
	Cs8g15300.1	Ribosome biogenesis protein BMS1 homolog
	Cs8g01020.1	Histone deacetylase 19
	Cs5g23860.1	BMS1 homolog
	Cs7g30890.1	Clathrin heavy chain 1
	Cs4g14680.3	Casein kinase I isoform delta-like
	Cs4g16350.1	Casein kinase I isoform delta-like
	orange1.1t01046.1	Vesicle-fusing ATPase
	Cs5g29580.1	Casein kinase I isoform delta-like
CitGF14h/Cs6g18830	Cs8g06490.1	Coatomer subunit gamma-2
	Cs4g14680.1	Casein kinase I isoform delta-like
	Cs1g17990.1	Casein kinase I isoform delta-like
	orange1.1t01046.1	Vesicle-fusing ATPase
	Cs4g19610.1	Casein kinase I isoform delta-like
	Cs5g05970.1	Histone deacetylase 6
	Cs8g15300.1	Ribosome biogenesis protein BMS1 homolog
	Cs8g03630.2	Serine/threonine-protein kinase TOR
	Cs8g01020.3	Histone deacetylase 19
	Cs5g23860.1	BMS1 homolog
	Cs7g30890.1	Clathrin heavy chain 1
	Cs9g10260.3	Casein kinase I
	Cs4g11150.3	Polyubiquitin-A
	Cs5g29580.1	Casein kinase I isoform delta-like
	Cs4g16350.1	Casein kinase I isoform delta-like
CitGF14b/Cs2g15550	Cs8g03630.2	Serine/threonine-protein kinase TOR
	Cs5g05970.2	Histone deacetylase 6
	Cs7g28240.2	Splicing factor 3B subunit 3
	orange1.1t01046.1	Vesicle-fusing ATPase
	Cs4g14680.1	Casein kinase I isoform delta-like
	Cs5g29580.1	Casein kinase I isoform delta-like
	Cs3g07490.1	DNA polymerase epsilon catalytic subunit A
	Cs4g19610.1	Casein kinase I isoform delta-like
	Cs4g08220.1	Heat shock protein 81-3
	Cs7g32370.1	Activator and specificity factor for anaphase promoting complex
	Cs8g06490.3	Coatomer subunit gamma
	Cs5g10030.1	Activator and specificity factor for anaphase promoting complex
	Cs7g30890.1	Clathrin heavy chain 1
	Cs8g01020.1	Histone deacetylase 19
	Cs1g12370.1	Pre-mRNA-processing-splicing factor 8
	Cs9g10260.1	Casein kinase I isoform delta-like
	orange1.1t02373.2	Protein transport protein SEC23
	Cs1g17990.2	Casein kinase I isoform delta-like
	Cs5g03150.1	Heat shock protein 83
CitGF14g/Cs3g17990	orange1.1t01286.1	Phospholipase D beta 1
	Cs3g19060.1	nitrate reductase (NADH)
	orange1.1t03572.	Ferredoxin-dependent glutamate synthase 1
	Cs8g09580.1	Phosphoenolpyruvate carboxylase
	Cs3g03460.1	Dynamin-2A
	Cs5g05970.1	Histone deacetylase 6
	Cs4g02080.1	DNA-directed RNA polymerase 3B
	Cs8g03630.1	Serine/threonine-protein kinase TOR
	Cs3g02610.1	leucine rich repeat-type serine/threonine receptor-like kinase
	Cs7g06980.1	Glutamate receptor 2.7
	Cs8g06490.3	Coatomer subunit gamma-2
	Cs3g26340.1	Leucine-rich repeat receptor-like protein kinase
	Cs7g06960.1	Glutamate receptor 2.7
	Cs7g07000.1	Glutamate receptor 2
	Cs1g20220.1	CitGF14e
	Cs8g15970.1	Cell division cycle protein 48
	Cs5g30750.1	Ethylene-overproduction protein 1
	Cs5g32220.4	Serine/threonine-protein phosphatase
	Cs9g10260.1	Casein kinase I isoform delta-like
	Cs3g15120.2	Lon protease homolog 1
	orange1.1t02343.1	Nuclear pore complex component Nup93/Nic96 domain-containing protein
	Cs2g15520.1	Phosphoenolpyruvate carboxylase 2
	Cs8g06490.1	Coatomer subunit gamma-2
	orange1.1t01046.1	Vesicle-fusing ATPase
	Cs1g21900.4	Casein kinase II subunit alpha
	Cs5g29580.1	Casein kinase I isoform delta-like
	Cs4g11150.3	Polyubiquitin-A
	Cs4g19610.1	Casein kinase I isoform delta-like
	Cs7g24030.2	Phospholipid-transporting ATPase 1
	Cs7g30890.1	Clathrin heavy chain 1
	Cs2g28540.1	DNA repair protein UVH3
	Cs1g05000.2	Actin-7
	Cs5g11720.1	Chaperone protein ClpB1
	Cs4g18520.2	Glycine dehydrogenase
	Cs7g09060.2	Alpha-glucan water dikinase
	Cs5g10090.1	Phospholipase D gamma 1
	Cs5g05510.1	Pantothenate kinase 2
	Cs8g01020.2	Histone deacetylase 19
	Cs1g12370.1	Pre-mRNA-processing-splicing factor 8
	Cs1g04340.1	Protein BRASSINOSTEROID INSENSITIVE 1
	Cs4g03700.2	Plasma membrane ATPase 4
	orange1.1t01670.1	DNA replication licensing factor mcm7
	Cs6g18830.2	CitGF14h
	Cs1g24550.1	Mitogen-activated protein kinase 7
	Cs7g06920.1	Glutamate receptor 2.1
	Cs7g23650.3	Calcium-dependent protein kinase 1
	Cs2g21560.1	Glutamate receptor 3.7
