# Supplementary material for: Molecular Analysis of 14-3-3 Genes in Citrus sinensis and Their Responses to Different Stresses
Source: Int J Mol Sci. 2021 Jan 8;22(2):568. doi: 10.3390/ijms22020568 (PMC7826509; doi:10.3390/ijms22020568)
Supplement: Supplementary file 1 [file ijms-22-00568-s001.zip › Table S4. Gene specific primers.xlsx]

## Sheet: Table S4
Table S4. Gene specific primers
Gene	Forward	Reverse
CitGF14e	GCAGCAATTTTATTAGCCAGT	AGCACATCAATTAATCACGAA
CitGF14b	AATTATGCAGCTTCTTAGGGA	GACAATGGCACTTTAAGCAA
CitGF14f	TTAGCTCTCAATTTCTCGGTGT	TATGGCTCATCCAACTGGTC
CitGF14g	GCCTCATTCCTTCCGCTTC	TTCAGAGCCAGTCCTAAACG
CitGF14c	AACTCATCCAATCAGACTT	TTCAGCAATAGCCTCATC
CitGF14h	ATACAGCTAAGATGTCGCCTA	TTTCCTCCACGGTTAGCTC
CitGF14d	CTGAAAGAGCGTGCCATT	TTACCGTGCGAGAAAGTC
CitGF14i	TCAATTCCAAATCGCCCACA	GCAAGTTTAGCCATGTATACGTT
CitGF14a	CATCCGACTTGGTTTGGC	TCCAAAGAGTGAGGTTGTCCC
ACTIN	ATCCCTCAGCACCTTCC	CCAACCTTAGCACTTCTCC
GAPDH	TCTTGCCTGCTTTGAATGGA	TGTGAGGTCAACCACTGCGACAT
